# Supplementary material for: Role of Translational Coupling in Robustness of Bacterial Chemotaxis Pathway
Source: PLoS Biol. 2009 Aug 18;7(8):e1000171. doi: 10.1371/journal.pbio.1000171 (PMC2716512; doi:10.1371/journal.pbio.1000171)
Supplement: Text S2 — List of identified chemotaxis genes. (1.22 MB TXT) [file pbio.1000171.s008.txt]

List of identified chemotaxis genes and their positions in genomes. In groups of several chemotaxis genes, only position of the first gene is shown. "c_" stands for complementary strain, "-" indicates gene with unknown function or not related to chemotaxis.
******************************************************************************************************************************************

Acaryochloris_marina_MBIC11017
NC_009925.gbk
877097..877591 cheW - mcp cheA cheW
 1074924..1078025 c_cheA c_mcp c_mcp
 1355861..1357858 mcp cheY
 3278743..3279117 cheY
 3796547..3798937 c_mcp
 3925260..3925682 c_cheY
 4101937..4104459 c_mcp c_cheW
 4569213..4569914 c_cheY
 5128201..5130534 c_cheA c_mcp c_cheW
 5949104..5953612 c_cheY
6254 CDS annotations and 19 chemotaxis genes are found in file

Acidiphilium_cryptum_JF-5
NC_009484.gbk
576780..578690 c_mcp
 672876..674489 mcp
 767465..768910 mcp
 1437294..1439069 c_mcp
 1753992..1755659 mcp
 1876873..1878648 c_mcp
 2365893..2367563 c_mcp
 2627258..2628775 mcp
 2843711..2845639 mcp
 2965020..2966549 mcp - - cheA cheW cheR cheB - cheD
 3274128..3276023 c_mcp
3063 CDS annotations and 16 chemotaxis genes are found in file

Acidithiobacillus_ferrooxidans_ATCC_53993
NC_011206.gbk
528691..529437 cheY
 2302705..2303934 c_cheY
 2722793..2723368 cheY
2826 CDS annotations and 3 chemotaxis genes are found in file

Acidobacteria_bacterium_Ellin345
NC_008009.gbk
1859883..1862183 cheA cheW mcp cheY cheB cheR
 2022067..2024781 c_mcp
 2143108..2143605 c_cheC c_cheY c_cheB c_cheA c_cheR c_cheW c_mcp
4777 CDS annotations and 14 chemotaxis genes are found in file

Acidothermus_cellulolyticus_11B
NC_008578.gbk
127602..128795 mcp
 237577..238674 cheB cheR cheW
 1830331..1831779 c_mcp
 1984869..1986512 mcp
 2026706..2027068 c_cheY - - c_cheR c_cheB - - c_cheW c_cheA
 2114186..2114743 cheW mcp cheA
 2324743..2326218 mcp
2157 CDS annotations and 15 chemotaxis genes are found in file

Acidovorax_JS42
NC_008782.gbk
21945..23597 mcp
 51534..52832 c_mcp
 179061..180800 c_mcp
 372815..374557 c_mcp
 665314..665835 c_mcp
 681977..682810 cheR cheB
 1056661..1058436 mcp
 1825667..1826173 cheW
 2045403..2046929 mcp
 2176476..2178140 c_mcp
 2275691..2277460 mcp
 2508088..2510898 cheY
 3134570..3136288 c_mcp
 3257465..3259048 mcp
 3478963..3480522 c_mcp
 3621796..3623550 c_mcp
 3703804..3704214 cheY
 3766565..3772645 c_cheA c_mcp c_cheW c_cheY
 3868112..3869764 c_mcp mcp - - - mcp
 4002804..4004564 mcp
 4023438..4024550 c_cheB c_cheD c_cheR c_cheW c_cheA
 4051907..4052536 cheZ
 4327080..4329041 mcp
 4407774..4409798 c_mcp
4006 CDS annotations and 34 chemotaxis genes are found in file

Acidovorax_avenae_citrulli_AAC00-1
NC_008752.gbk
38740..40416 mcp
 109823..111691 c_mcp - - - - - - - - cheA
 186648..188114 c_mcp
 252844..254622 c_mcp
 436361..437938 c_mcp
 453036..454892 c_mcp - - - - - - c_mcp
 829793..831631 mcp
 864975..866597 c_mcp
 900027..901601 c_mcp mcp
 978584..978949 cheY cheW mcp cheA
 1022791..1024431 c_mcp
 1184121..1186010 c_mcp
 1205763..1207598 c_mcp
 1470390..1472252 mcp mcp
 1539495..1541141 c_mcp
 2031743..2033536 mcp
 2123243..2125039 mcp - - - mcp
 2214650..2215441 mcp
 2313670..2315223 c_mcp - - - - mcp - - - - cheA mcp - cheY
 2459203..2459625 c_cheY - - mcp
 2514545..2516188 c_mcp
 2657792..2659411 c_mcp
 2719889..2721403 mcp - - - - - - - mcp
 2787319..2788884 mcp
 2904875..2906500 c_mcp
 3273241..3273630 cheY
 3449416..3449925 c_cheW
 3804481..3806034 c_mcp
 3918031..3918834 cheR cheB
 4253767..4255287 c_mcp
 4287664..4288059 cheY
 4303253..4304926 mcp
 4345722..4347296 c_mcp
 4428839..4429450 c_cheB c_cheR
 4766839..4768458 mcp - - - - - - - - c_mcp
 4867104..4868204 c_cheB c_cheD c_cheR c_cheW c_cheA
 4904791..4905435 cheZ
 4940283..4942100 mcp
 4992949..4994766 mcp
 5246093..5248072 mcp
4709 CDS annotations and 61 chemotaxis genes are found in file

Acinetobacter_baumannii_AB0057
NC_011586.gbk
3417347..3419425 c_mcp
3790 CDS annotations and 1 chemotaxis genes are found in file

Acinetobacter_baumannii_AB307_0294
NC_011595.gbk
198843..199493 cheY
 680582..680965 cheY cheY - mcp
 850967..851554 mcp
3451 CDS annotations and 5 chemotaxis genes are found in file

Acinetobacter_baumannii_ACICU
NC_010611.gbk
3254826..3256904 c_mcp - c_cheY c_cheY
3667 CDS annotations and 3 chemotaxis genes are found in file

Acinetobacter_baumannii_ATCC_17978
NC_009085.gbk
3257145..3259022 c_mcp
3351 CDS annotations and 1 chemotaxis genes are found in file

Aeromonas_hydrophila_ATCC_7966
NC_008570.gbk
145248..147284 c_mcp
 257746..259491 c_mcp
 649679..651376 c_mcp
 829745..830995 c_mcp
 1011240..1014212 c_mcp
 1079236..1080135 c_cheV
 1110170..1111231 c_cheB c_cheD c_cheR c_mcp c_cheW c_mcp c_cheA - c_cheY c_mcp
 1137283..1139220 c_mcp
 1240879..1243020 mcp
 1517705..1518088 cheY cheZ cheA cheB - - - cheW cheW
 1601850..1603472 c_mcp
 1621286..1622119 c_mcp - - - - - - c_mcp
 1749269..1750924 mcp
 1764617..1766773 c_mcp
 1870808..1872580 mcp
 2175425..2177035 c_mcp
 2461230..2462660 c_mcp
 2714063..2715730 c_mcp
 2816631..2818307 mcp cheW cheR cheB - mcp
 2896087..2898252 mcp
 2932995..2934293 mcp
 2944031..2945812 c_mcp
 3109630..3110919 mcp
 3194431..3195255 c_cheR c_cheV
 3481913..3483181 c_mcp
 3537722..3539347 c_mcp
 3610608..3612248 c_mcp - - - - - - - - - mcp
 3792087..3793958 c_mcp
 3878112..3880283 mcp
 3914497..3915441 c_cheV
 4066356..4068461 mcp
 4081753..4083762 mcp
 4104503..4104964 c_cheX
 4263341..4264354 cheV
 4284039..4285985 mcp
 4379816..4381795 c_mcp
 4522504..4524396 c_mcp
 4537215..4538948 c_mcp
 4570685..4572538 c_mcp
4121 CDS annotations and 59 chemotaxis genes are found in file

Aeromonas_salmonicida_A449
NC_009348.gbk
198225..199196 mcp
 231051..232784 mcp
 245589..247478 mcp
 610966..612663 c_mcp
 653225..654784 c_mcp
 752522..754531 c_mcp
 767185..769269 c_mcp - - - - - - - c_mcp
 854976..855920 cheV
 892589..894691 c_mcp
 968328..970202 mcp - - - - - - - - - mcp
 1137182..1139047 c_mcp
 1411923..1412306 cheY cheZ cheA cheB - - - - cheW
 1553527..1554438 cheV cheR
 1795552..1797564 c_mcp
 1806292..1807911 mcp
 1919064..1920695 mcp
 1962595..1964034 c_mcp
 2201587..2203017 mcp
 2454192..2455859 c_mcp
 2656225..2658198 c_mcp
 2692109..2693650 c_mcp
 2834914..2836545 c_mcp
 2949912..2951567 c_mcp
 3096000..3097712 mcp - - - - - - mcp
 3120543..3122165 mcp
 3337379..3338674 c_mcp
 3355583..3357115 mcp
 3451899..3454040 c_mcp
 3509598..3511541 mcp
 3528119..3529372 mcp cheY - cheA cheW mcp cheR cheD cheB
 3569328..3570227 cheV
 3629668..3632556 mcp
 3657060..3658967 c_mcp
 3806226..3807869 mcp
 3928351..3928812 c_cheC
 4206607..4207827 mcp
 4305044..4307038 mcp
4080 CDS annotations and 52 chemotaxis genes are found in file

Agrobacterium_tumefaciens_C58_Cereon
NC_003063.gbk
100201..101985 c_mcp
 364570..366387 mcp
 804862..807171 mcp
 978116..978478 c_cheY
 1903103..1905046 mcp
1851 CDS annotations and 5 chemotaxis genes are found in file

NC_003062.gbk
366973..369300 mcp
 378771..380819 mcp
 504030..505736 mcp - cheY cheA cheR cheB cheY cheD - - - - mcp
 634672..636495 c_mcp
 736601..738622 mcp
 868168..870525 mcp
 1019464..1020963 c_mcp
 1888309..1890123 c_mcp
 2035226..2035693 cheW
 2145191..2147281 mcp
 2191182..2193446 mcp
 2333791..2335740 c_mcp
 2600470..2600949 cheW cheD
2765 CDS annotations and 21 chemotaxis genes are found in file

Akkermansia_muciniphila_ATCC_BAA_835
NC_010655.gbk
1022488..1022967 c_cheY
 1742144..1743169 c_mcp
2138 CDS annotations and 2 chemotaxis genes are found in file

Alcanivorax_borkumensis_SK2
NC_008260.gbk
104815..105270 c_cheW c_cheB - c_cheR c_mcp c_cheW
 375407..376735 c_cheY
 799169..799891 cheY
 839675..840328 c_cheY
 1486174..1487037 cheR - cheB
 1689022..1690110 c_cheY
 1926751..1927491 c_cheY
 2274228..2275133 cheY
 2318657..2319205 c_cheY
 2434166..2435728 c_mcp
 2577911..2579344 c_cheY
 2857114..2857581 cheY
 2884289..2885008 c_cheY
2755 CDS annotations and 18 chemotaxis genes are found in file

Aliivibrio_salmonicida_LFI1238
NC_011312.gbk
885635..887509 c_mcp
 1018025..1020013 c_mcp
 1403518..1405509 c_mcp
 1740065..1741708 c_mcp
 2088186..2090348 mcp
 2226488..2227576 mcp
 2276649..2278289 c_mcp
 2355915..2358008 c_mcp
 2456322..2456816 c_cheW c_cheW - c_cheB c_cheA c_cheZ c_cheY
 2513665..2514492 c_cheR c_cheV
 2899652..2901253 c_mcp
2820 CDS annotations and 17 chemotaxis genes are found in file

NC_011313.gbk
195935..197566 c_mcp
 253944..254885 cheV
 556696..557604 c_cheW
 740171..741799 c_mcp
 780900..782540 mcp
 828380..830056 c_mcp
 847404..849389 c_mcp
 1119247..1121133 mcp
984 CDS annotations and 8 chemotaxis genes are found in file

Alkalilimnicola_ehrlichei_MLHE-1
NC_008340.gbk
397199..397750 cheW mcp cheA
 735291..735662 c_cheY
 1009365..1010303 cheW cheR
 1122761..1123156 cheY cheZ cheA cheB - cheW cheW
 1281437..1283350 c_mcp
 1348524..1349978 c_mcp c_mcp
 2202254..2203879 c_mcp
 2329560..2329982 c_cheY
 2538719..2538955 mcp
 2965335..2966093 c_cheY
2865 CDS annotations and 19 chemotaxis genes are found in file

Alkaliphilus_metalliredigens_QYMF
NC_009633.gbk
65576..67054 mcp
 286228..286686 c_cheX c_cheY c_mcp
 480588..481895 mcp
 608889..610631 mcp
 648371..648802 cheC
 693765..695090 mcp
 712525..713376 c_mcp
 766261..768309 mcp
 965394..966191 mcp
 974646..976682 mcp
 1238025..1239836 c_mcp
 1508758..1510746 mcp
 1649226..1651214 mcp
 1823520..1826012 mcp
 2640798..2641574 c_cheR
 2711702..2712190 c_cheD c_cheC c_cheW c_cheA c_cheB
 2746366..2747319 c_cheW
 2830626..2832215 c_cheY
 2950719..2952707 c_mcp - - - - - - - - c_mcp
 2989464..2991074 c_mcp
 3189085..3189534 c_cheW
 3225684..3226583 c_cheY
 3275152..3276771 c_mcp
 3295275..3296612 c_mcp
 3409666..3410181 c_mcp
 3858052..3860052 c_mcp - - - - mcp cheW
 3887219..3888925 c_mcp
 3991472..3993469 c_mcp
 4639936..4640775 c_mcp
 4755922..4757907 mcp
 4840487..4842487 c_mcp
4618 CDS annotations and 40 chemotaxis genes are found in file

Alkaliphilus_oremlandii_OhILAs
NC_009922.gbk
68709..70196 mcp
 216167..217768 mcp
 283530..285530 mcp - - - - - - - - c_mcp
 313587..315704 mcp
 407614..409632 c_mcp
 437663..439132 c_mcp
 595385..596176 mcp
 963617..965149 mcp
 981655..982608 c_mcp
 1152770..1154473 mcp
 1292505..1292960 cheW
 1314257..1314709 cheC
 1609125..1610201 cheB cheA cheW cheC cheD
 1670905..1671678 c_cheR
 1807381..1807689 c_cheY
 2078718..2079629 c_cheW
 2208782..2210590 c_mcp
 2264349..2266160 mcp
 2353918..2355906 c_mcp
 2542815..2544854 c_mcp
 2561195..2563333 c_mcp
 2685353..2687728 c_mcp
 2724472..2726475 c_mcp
 2823188..2825188 mcp
 3033061..3034962 c_mcp
2836 CDS annotations and 30 chemotaxis genes are found in file

Alteromonas_macleodii__Deep_ecotype_
NC_011138.gbk
201400..202881 c_mcp
 427105..428289 mcp cheY cheA cheW cheD cheB
 485328..487238 c_mcp
 661249..661713 c_cheC
 741707..742711 mcp
 995138..996115 cheY
 1149874..1151892 mcp
 1188536..1190767 c_mcp
 1308759..1310501 mcp
 1425286..1426245 cheW
 1562167..1562751 c_cheC
 1839901..1840530 c_cheY
 1857147..1858766 c_mcp
 1888870..1889883 cheB
 2051251..2052852 c_cheY
 2084291..2085931 c_cheY
 2424061..2424432 cheY
 3114684..3115175 c_cheW c_cheW - c_cheB c_cheA c_cheZ c_cheY
 3179581..3180411 c_cheR c_cheW
 3216596..3218185 c_mcp
 3355435..3356430 c_cheC
 3495783..3497072 c_mcp c_cheY - - c_cheA c_cheY c_cheR - c_cheB c_cheW c_mcp
 3595323..3595721 c_cheB
 3677148..3679172 mcp
 3855787..3857364 c_mcp
 3942276..3943592 c_mcp
 4002244..4003263 c_cheC
 4018058..4019680 mcp
 4073574..4075157 c_mcp - c_mcp
 4155216..4155869 cheY
4072 CDS annotations and 49 chemotaxis genes are found in file

Anabaena_variabilis_ATCC_29413
NC_007413.gbk
73597..74106 cheW mcp cheA
 629243..636220 c_cheA c_mcp c_cheW
 1754876..1755823 c_cheY
 4703164..4703637 cheW mcp cheA
 6011923..6012753 cheR cheB
5043 CDS annotations and 12 chemotaxis genes are found in file

Anaeromyxobacter_Fw109-5
NC_009675.gbk
125494..125883 c_cheY
 177566..177946 c_cheY
 498696..499076 c_cheY
 526384..526959 cheW cheR cheY cheW cheA cheB
 620978..621814 cheR
 668402..669505 c_mcp
 697515..698972 cheY - - - - - - - - - cheY
 727916..728992 c_cheB c_cheR c_cheW c_cheA c_cheD - c_cheY - - c_cheY cheW cheW mcp cheA cheB cheR cheY
 931456..931848 cheY - - - - - - - - - mcp
 1057202..1058572 cheY
 1145475..1145837 c_cheY
 1285980..1286396 cheY
 1310489..1310848 c_cheY
 1477417..1477848 cheY
 1674331..1675056 cheW cheY
 1687089..1688588 c_cheY
 1736465..1736848 cheY
 1793830..1794339 cheY
 2108333..2108713 cheY
 2132594..2133889 c_cheY
 2300319..2300693 c_cheY
 2512324..2512701 cheY
 2598269..2598721 cheW cheR cheW mcp cheA cheB
 2733988..2735046 c_cheB c_cheA c_mcp c_cheW c_cheR c_cheW
 2768123..2768647 c_cheY - - - - - - - mcp
 2829073..2829789 cheY
 2954667..2955164 cheY
 3009201..3009581 cheY
 3195916..3196326 cheY
 3318680..3320371 c_mcp
 3426388..3426750 c_cheY
 3829583..3829957 cheY
 3934440..3934868 cheY
 4071364..4072473 c_mcp
 4137764..4138876 c_cheB c_cheA c_cheW c_cheY c_mcp c_cheW - c_mcp
 4244603..4244986 c_cheY
 4444361..4446568 c_cheY
 4472054..4473739 c_mcp
 4505257..4505799 c_cheY
 4615462..4615848 c_cheY
 4866720..4867172 cheY
 5013510..5014103 c_cheY
 5024472..5024978 cheY
 5086111..5086857 cheY
 5098613..5100094 c_cheY
 5166755..5168083 cheY
 5223953..5224576 c_cheC c_cheA c_cheY c_cheW c_mcp
4466 CDS annotations and 89 chemotaxis genes are found in file

Anaeromyxobacter_K
NC_011145.gbk
22583..23107 c_cheY
 38299..40254 c_mcp
 75606..77672 mcp - - - - - - - c_cheA
 126237..126623 c_cheY
 172657..173037 c_cheY
 405323..407500 c_mcp
 507690..508031 c_cheY
 689135..690601 cheY - - - - - - - - - cheY
 717909..718958 c_cheB c_cheR c_cheW c_cheA c_cheD - c_cheY - - c_cheY cheW - mcp cheA cheB cheR cheY
 806625..809108 mcp
 932746..933114 cheY
 1048438..1049814 cheY
 1161543..1161905 c_cheY
 1305705..1306103 cheY
 1329972..1330331 c_cheY
 1374267..1375883 mcp
 1421791..1422165 cheY
 1483902..1484300 cheY
 1611657..1612883 cheY
 1670933..1671700 cheW cheY
 1683971..1685554 c_cheY
 1731662..1732045 cheY
 1917760..1919421 mcp cheW
 2154668..2155048 cheY - - c_cheY
 2543321..2543683 cheY
 2684502..2686088 mcp
 2772080..2773168 c_cheB c_cheR c_cheW c_mcp c_cheA c_cheY - c_mcp cheW mcp cheB c_cheD c_cheR c_cheA - cheY
 2826805..2827527 cheY
 2952239..2952730 cheY c_cheA
 2983056..2984522 cheR cheW mcp cheA cheB
 3041531..3041926 cheY
 3158261..3158647 c_cheY c_cheB c_cheR - c_cheW c_cheW - c_cheA
 3245137..3245496 cheY
 3378057..3378917 cheR
 3458400..3458816 c_cheY
 3575439..3577058 c_mcp
 3646994..3648406 c_cheY
 3687080..3689722 c_mcp
 3943272..3944354 c_mcp
 4059369..4060898 c_mcp - - - - - - cheY
 4210517..4212661 c_cheY
 4230251..4231924 c_mcp
 4247638..4249218 mcp
 4279174..4280013 c_cheY
 4409018..4409395 c_cheY
 4507162..4507578 cheY - - mcp
 4593410..4594213 c_cheR c_cheW
 4617279..4617650 cheY
 4779020..4779430 c_cheY
 4813832..4814206 cheY
 4872132..4872878 cheY
 4885781..4887244 c_cheY
 4944026..4945435 cheY
 5010668..5011288 c_cheC c_cheA c_cheY c_cheW c_mcp
4456 CDS annotations and 101 chemotaxis genes are found in file

Anaeromyxobacter_dehalogenans_2CP-C
NC_007760.gbk
35104..37059 c_mcp
 72094..74160 mcp
 382699..384780 c_mcp
 695889..696788 c_cheR c_cheW c_cheA c_cheD - - - - - cheW - mcp cheA - cheR
 783225..785708 mcp
 1333016..1334614 mcp
 1381872..1383992 c_cheA c_mcp c_cheW c_cheR
 1575223..1577286 cheA cheR cheD - c_mcp c_cheW mcp - - cheA mcp cheW cheR
 2463074..2463658 c_cheW c_mcp
 2698352..2699005 c_cheW
 3090992..3091855 c_cheR - c_cheW c_cheW - c_cheA
 3322475..3323392 cheR
 3510834..3512462 c_mcp
 3601383..3603092 c_mcp
 3913044..3914126 c_mcp
 4030157..4031686 c_mcp
 4242635..4244314 c_mcp
 4260012..4261592 mcp
 4488053..4489708 mcp
 4565912..4566715 c_cheR c_cheW
 4962709..4963329 c_cheC c_cheA - c_cheW c_mcp
4346 CDS annotations and 48 chemotaxis genes are found in file

Anaeromyxobacter_dehalogenans_2CP_1
NC_011891.gbk
48202..50157 c_mcp
 85371..87437 mcp - - - - - - - c_cheA
 414008..416185 c_mcp
 701283..702332 c_cheB c_cheR c_cheW c_cheA c_cheD - - - - - cheW cheW mcp cheA cheB cheR
 797520..800003 mcp
 1468516..1470132 mcp
 1752487..1753254 cheW
 1970882..1972543 mcp cheW
 2748891..2750480 mcp
 2847251..2848339 c_cheB c_cheR c_cheW c_mcp c_cheA - - c_mcp cheW mcp cheB c_cheD c_cheR c_cheA
 3023109..3024902 c_cheA
 3054953..3056425 cheR cheW mcp cheA cheB
 3227645..3228697 c_cheB c_cheR - c_cheW c_cheW - c_cheA
 3461358..3462218 cheR
 3645558..3647177 c_mcp
 3966098..3967180 c_mcp
 4087130..4088659 c_mcp
 4271890..4273560 c_mcp
 4288439..4290019 mcp
 4504131..4505786 mcp
 4580442..4581245 c_cheR c_cheW
 4978642..4979262 c_cheC c_cheA - c_cheW c_mcp
4473 CDS annotations and 57 chemotaxis genes are found in file

Anoxybacillus_flavithermus_WK1
NC_011567.gbk
324664..325401 c_mcp - - - - - - mcp
 368829..370520 mcp
 891149..892900 mcp
 986750..987256 cheW
 1087538..1088419 cheR
 1238228..1239595 mcp
 1317381..1319078 mcp
 1364806..1366173 c_mcp - - - - - - - - - c_cheX
 1475750..1477456 mcp
 1500207..1500581 c_cheY
 1708084..1708596 c_cheD c_cheC c_cheW c_cheA c_cheB - - - - - - - - c_cheY
 1903998..1904372 c_cheY - - - - c_cheV
 1921686..1923665 c_mcp
 1937968..1939341 c_mcp
 1956048..1956902 mcp
 1981624..1983369 c_mcp
 2005842..2007431 mcp
 2135442..2137094 c_mcp
 2227447..2229558 mcp
 2637837..2639945 c_mcp
 2703292..2704584 c_mcp
2832 CDS annotations and 29 chemotaxis genes are found in file

Archaeoglobus_fulgidus
NC_000917.gbk
940088..942121 c_mcp c_cheA cheA c_cheR - - c_cheA c_cheB c_cheY - c_cheW c_mcp
2404 CDS annotations and 9 chemotaxis genes are found in file

Arcobacter_butzleri_RM4018
NC_009850.gbk
174410..176431 c_mcp
 319275..321203 mcp
 355015..355458 c_mcp
 418249..419661 mcp - - - - - - - - cheW
 531631..534174 mcp - c_mcp
 602083..603621 c_mcp
 617884..618792 c_cheV - - - - mcp - - - - c_mcp - - - - mcp mcp
 752789..754981 c_mcp
 776500..779085 cheW - - - - - - - c_mcp - - mcp mcp mcp mcp
 853283..854683 mcp mcp
 900004..900948 mcp
 967016..967426 mcp
 1070530..1072491 c_mcp
 1190831..1191199 cheY cheA cheR cheD cheB
 1305348..1307831 c_mcp
 1356874..1357491 cheC
 1408077..1410050 mcp
 1494858..1497098 c_mcp
 1724123..1726129 mcp - - mcp
 1753279..1755402 mcp
 1835231..1837615 c_mcp c_mcp
 1933140..1936052 c_mcp
 1970367..1970738 c_cheY
 1983304..1985706 c_mcp
 2291286..2293646 c_mcp
2259 CDS annotations and 43 chemotaxis genes are found in file

Aromatoleum_aromaticum_EbN1
NC_006513.gbk
454956..455798 c_cheR
 1263678..1264808 cheB
 3682238..3684244 c_mcp
 3842140..3842535 c_cheY
4101 CDS annotations and 4 chemotaxis genes are found in file

Arthrobacter_FB24
NC_008541.gbk
646412..647482 c_cheY
 3300603..3301799 cheY
4146 CDS annotations and 2 chemotaxis genes are found in file

Azoarcus_BH72
NC_008702.gbk
106574..108199 mcp
 143294..144907 mcp mcp - - - - c_cheY
 425612..426709 c_cheB c_cheR c_cheD c_cheW c_mcp c_mcp c_cheA - c_mcp c_cheY
 577211..578842 mcp
 610477..612138 mcp
 1019477..1020664 mcp
 1193801..1195465 c_mcp
 1491592..1493208 mcp
 1579813..1580229 cheY cheA cheW mcp mcp cheR cheB mcp cheV cheV cheY cheZ cheA
 2022415..2023890 mcp
 2215747..2216205 cheY
 2257836..2258222 c_cheY
 2378890..2380518 mcp
 2485527..2487548 c_mcp
 2500478..2503111 cheW
 2702082..2703143 c_cheY - - - - - c_cheY
 2746361..2747515 c_cheY
 2815984..2817636 mcp
 3008899..3009378 cheY
 3274283..3276310 mcp
 3718505..3718960 c_cheY
 3786655..3787041 cheY cheY cheW mcp cheW
 3815864..3817339 c_mcp
 4047603..4048715 cheY - - - - c_mcp
 4313372..4315009 mcp - - - - - - - - cheY
3989 CDS annotations and 54 chemotaxis genes are found in file

Azorhizobium_caulinodans_ORS_571
NC_009937.gbk
74861..76906 mcp mcp
 295625..297832 mcp
 421223..422938 mcp
 635017..636510 mcp
 692651..693034 c_cheY cheZ
 728771..730483 mcp cheA cheW cheY cheB - mcp
 804015..805781 mcp - - - - - c_mcp c_mcp
 897038..899095 c_mcp
 925953..928160 mcp
 1016115..1017812 mcp
 1150973..1152445 mcp
 1205652..1207856 mcp
 1373941..1376025 c_mcp
 1475298..1477391 c_mcp
 1757925..1759400 mcp
 1779865..1781553 mcp
 2800652..2802733 c_mcp
 2888869..2890722 c_mcp
 3078747..3080891 mcp
 3218054..3219754 mcp mcp
 3407320..3409017 c_mcp
 3553533..3555356 mcp
 3606945..3608585 mcp - mcp
 3775131..3776825 c_mcp
 3877531..3879276 mcp
 3998292..4000019 c_mcp
 4260570..4262669 mcp - - - c_mcp
 4397449..4399548 c_mcp
 4666319..4668091 c_mcp
 4873210..4874598 mcp
 5052937..5054667 mcp
 5116491..5118248 c_mcp
4717 CDS annotations and 44 chemotaxis genes are found in file

Bacillus_amyloliquefaciens_FZB42
NC_009725.gbk
748258..749112 mcp
 1332880..1334847 mcp - - - - - - - - cheV
 1618967..1619329 cheY - - - - - - - - cheB cheA cheW cheC cheD
 2186857..2187627 c_cheR
 2944795..2946801 c_mcp c_mcp c_mcp c_mcp
 3165253..3165900 cheY
3693 CDS annotations and 15 chemotaxis genes are found in file

Bacillus_anthracis_Ames
NC_003997.gbk
380595..382319 c_mcp mcp - - - - - - - - mcp
 563909..565885 mcp
 582586..584568 mcp
 702189..703133 c_mcp
 988728..989585 c_cheR
 1098829..1100556 mcp
 1568469..1568837 cheY - - - c_cheR
 1889362..1891344 mcp
 3027722..3029674 c_mcp
 4760812..4762812 c_mcp
 4785627..4787318 mcp
 4820940..4822442 c_mcp
 5157907..5159208 mcp
5309 CDS annotations and 16 chemotaxis genes are found in file

Bacillus_anthracis_Ames_0581
NC_007530.gbk
380595..382319 c_mcp mcp - - - - - - - - mcp
 563909..565885 mcp
 582586..584568 mcp
 702190..703134 c_mcp
 988729..989586 c_cheR
 1098829..1100556 mcp
 1568592..1568960 cheY - - - c_cheR
 1889485..1891467 mcp
 3027850..3029802 c_mcp
 4760938..4762938 c_mcp
 4785753..4787444 mcp
 4821066..4822568 c_mcp
 5158033..5159334 mcp
5307 CDS annotations and 16 chemotaxis genes are found in file

Bacillus_anthracis_str_Sterne
NC_005945.gbk
380608..382332 c_mcp mcp - - - - - - - - mcp
 563952..565928 mcp
 582629..584611 mcp
 702085..703029 c_mcp
 988623..989480 c_cheR
 1098721..1100448 mcp
 1568544..1568912 cheY - - - - - c_cheR
 1592802..1593230 cheW cheY
 1889429..1891411 mcp
 3028413..3030365 c_mcp
 4762147..4764147 c_mcp
 4786962..4788653 mcp
 4822275..4823777 c_mcp
 5159279..5160580 mcp
5286 CDS annotations and 18 chemotaxis genes are found in file

Bacillus_cereus_AH187
NC_011658.gbk
437691..438983 mcp
 464291..466030 mcp
 635600..637576 mcp
 768307..769251 c_mcp
 1092541..1093398 c_cheR
 1668283..1668651 cheY cheA - - - c_cheR
 1692456..1693364 cheV
 1989257..1991239 mcp
 4754785..4756785 c_mcp
 4789426..4791117 mcp
 4827077..4828579 c_mcp
 5194793..5195989 mcp
5398 CDS annotations and 14 chemotaxis genes are found in file

Bacillus_cereus_AH820
NC_011773.gbk
391126..392418 mcp
 413815..415554 mcp
 577656..579632 mcp
 596340..598322 mcp
 716221..717165 c_mcp
 1029866..1030723 c_cheR
 1636078..1636446 cheY cheA - - - c_cheR
 1660326..1661234 cheV
 1946110..1948092 mcp
 3125067..3127049 c_mcp
 4821805..4823814 c_mcp
 4887221..4888723 c_mcp
 5221764..5223065 mcp
5473 CDS annotations and 15 chemotaxis genes are found in file

Bacillus_cereus_ATCC14579
NC_004722.gbk
384498..385790 mcp
 408375..410117 mcp
 541041..543017 mcp
 559757..561739 mcp
 676222..677163 c_mcp
 987091..987948 c_cheR
 1104673..1106400 mcp
 1583371..1583739 cheY cheA - - - c_cheR
 1607426..1608334 cheV
 1952576..1954558 mcp
 3349719..3351434 c_mcp
 3476713..3478647 c_mcp
 4913172..4915181 c_mcp
 4938249..4939904 mcp
 4972855..4974357 c_mcp
 5339785..5341089 mcp
5234 CDS annotations and 18 chemotaxis genes are found in file

Bacillus_cereus_ATCC_10987
NC_003909.gbk
480626..481918 mcp
 504511..506250 mcp
 638548..640524 mcp
 776003..776947 c_mcp
 1101144..1102001 c_cheR
 1693740..1694108 cheY cheA - - - - c_cheR
 1718096..1719004 cheV
 2013963..2015945 mcp
 2726287..2726934 c_cheY
 4751795..4753795 c_mcp
 4777333..4779027 mcp mcp
 4812781..4814283 c_mcp
 5137052..5138353 mcp
5600 CDS annotations and 16 chemotaxis genes are found in file

Bacillus_cereus_B4264
NC_011725.gbk
394578..395870 mcp
 426591..428333 mcp
 572950..574926 mcp
 592080..594062 mcp
 706663..707604 c_mcp
 1013175..1014032 c_cheR
 1146829..1148556 mcp
 1614245..1614613 cheY cheA - - - c_cheR
 1638225..1639133 cheV
 1922260..1924242 mcp
 3274372..3275964 c_mcp
 3411175..3413157 c_mcp
 4957429..4959429 c_mcp
 4985645..4987339 mcp mcp
 5022245..5023747 c_mcp
 5346388..5347692 mcp
5407 CDS annotations and 19 chemotaxis genes are found in file

Bacillus_cereus_G9842
NC_011772.gbk
380860..382152 mcp
 404714..406456 mcp
 538445..540421 mcp
 558102..560084 mcp
 674978..675919 c_mcp
 987925..988782 c_cheR
 1090384..1092111 mcp
 1559408..1559776 cheY cheA - - - c_cheR
 1583429..1584337 cheV
 1899356..1901338 mcp
 3431409..3433391 c_mcp
 3690042..3691757 c_mcp
 4909962..4911962 c_mcp
 4933106..4934800 mcp - mcp
 4970633..4972135 c_mcp
 5299948..5301252 mcp
5487 CDS annotations and 19 chemotaxis genes are found in file

Bacillus_cereus_ZK
NC_006274.gbk
396984..398708 c_mcp mcp - - - - - - - - - cheW
 549292..551268 cheW
 569959..571941 mcp
 692097..693041 c_mcp
 1015075..1015932 c_cheR
 1130372..1132099 mcp
 1594704..1595072 cheY cheA cheC - - c_cheR
 1618964..1619872 cheV
 1947160..1949142 mcp
 2411454..2413406 mcp
 3225229..3226959 c_mcp
 4829534..4831534 c_mcp
 4844757..4845446 c_cheY
 4858547..4860241 mcp mcp
 4895182..4896684 c_mcp
 5229588..5230889 mcp
5134 CDS annotations and 22 chemotaxis genes are found in file

Bacillus_cereus_cytotoxis_NVH_391-98
NC_009674.gbk
393988..395280 mcp
 421183..422925 mcp
 553862..555844 mcp - - - mcp
 578696..580417 mcp
 654216..655160 c_mcp
 964136..965857 mcp
 1444348..1444782 cheY cheA - - - c_cheR
 1468309..1469217 cheW
 1625432..1627414 mcp
 1840939..1841304 mcp
 2293597..2294445 c_mcp
 2989058..2989498 cheA
 3660979..3662979 c_mcp
 3675325..3677019 mcp mcp
 3992222..3993520 mcp
3833 CDS annotations and 19 chemotaxis genes are found in file

Bacillus_clausii_KSM-K16
NC_006582.gbk
509709..511445 mcp
 2008010..2008795 cheR
 2120887..2122116 c_mcp
 2260064..2260939 c_cheV
 2374359..2374838 c_cheD c_cheC c_cheB - - - - - - - - c_cheY
 2704745..2705176 c_cheW c_cheA
 3675604..3677358 c_mcp
 4023662..4024975 c_mcp
 4123790..4125763 c_mcp
 4222405..4224414 mcp
4095 CDS annotations and 14 chemotaxis genes are found in file

Bacillus_halodurans
NC_002570.gbk
453687..454058 c_mcp
 533734..535053 c_mcp
 598961..600166 mcp
 949749..951431 mcp
 1083987..1084853 mcp
 1586555..1588057 mcp
 1729213..1729986 cheR
 1903461..1905497 mcp
 2387235..2388152 c_cheV
 2397696..2399711 c_mcp
 2555962..2556450 c_cheD c_cheC c_cheB - - - - - - - - c_cheY
 3089580..3090047 c_cheW c_cheA
 3888690..3889991 c_mcp
 3987657..3989336 c_mcp
 4031628..4033367 c_mcp - - c_mcp
 4049506..4051509 mcp
4065 CDS annotations and 21 chemotaxis genes are found in file

Bacillus_licheniformis_ATCC_14580
NC_006270.gbk
231484..233190 mcp
 249991..250926 cheY
 415645..417369 mcp
 462755..464473 c_mcp
 767875..768726 mcp
 1568612..1570579 mcp - - - - - - - - - cheV
 1809160..1809522 cheY - - - - - - - - cheB cheA cheW cheC cheD
 2146534..2148519 mcp
 2351222..2351989 c_cheR
 3157116..3159098 c_mcp c_mcp c_mcp
 4114040..4115725 c_mcp
 4150406..4151008 cheY
4178 CDS annotations and 20 chemotaxis genes are found in file

Bacillus_licheniformis_DSM_13
NC_006322.gbk
231290..232996 mcp
 367079..367582 c_mcp c_mcp
 415451..417175 mcp
 462561..464279 c_mcp
 767681..768532 mcp
 1568463..1570430 mcp - - - - - - - - cheV
 1809012..1809374 cheY - - - - - - - - cheB cheA cheW cheC cheD
 1983168..1983539 cheY
 2146386..2148371 mcp
 2351075..2351842 c_cheR
 3156968..3158950 c_mcp c_mcp c_mcp
 4113892..4115577 c_mcp
4196 CDS annotations and 21 chemotaxis genes are found in file

Bacillus_pumilus_SAFR-032
NC_009848.gbk
307580..309277 c_mcp
 546039..546869 mcp
 1052335..1053630 c_mcp
 1229059..1229862 mcp
 1343724..1345685 mcp
 1359375..1360283 cheV
 1584124..1584486 cheY - - - - - - - - cheB cheA cheW cheC cheD
 2052277..2053056 c_cheR
 2547055..2547984 c_mcp
 3534653..3535492 c_mcp
3681 CDS annotations and 15 chemotaxis genes are found in file

Bacillus_subtilis
NC_000964.gbk
372330..374051 c_mcp
 807899..808759 mcp
 1462936..1464900 mcp - - - - - cheV
 1703130..1703492 cheY - - - - - - - - cheB cheA cheW cheC cheD
 1923239..1923601 cheY
 2028640..2030244 c_mcp
 2379545..2380315 c_cheR
 3203106..3205094 c_mcp c_mcp c_mcp c_mcp
 3457097..3458797 mcp
4102 CDS annotations and 18 chemotaxis genes are found in file

Bacillus_thuringiensis_Al_Hakam
NC_008600.gbk
412838..414130 mcp
 435593..437344 cheW
 575639..577615 cheW
 594277..596259 mcp
 722481..723425 c_mcp
 1021025..1021882 c_cheR
 1617970..1618338 cheY - - - - c_cheR
 1936631..1938640 mcp
 2449348..2451330 mcp
 3112605..3114587 c_mcp
 4785959..4787968 c_mcp
 4811640..4813334 mcp mcp
 4847403..4848905 c_mcp
 5187741..5189048 mcp
4736 CDS annotations and 16 chemotaxis genes are found in file

Bacillus_thuringiensis_konkukian
NC_005957.gbk
396982..398706 c_mcp mcp
 421499..423238 cheW
 552508..554484 cheW
 571188..573170 mcp
 693072..694016 c_mcp
 1012514..1013371 c_cheR
 1597674..1598042 cheY cheA cheC - - c_cheR
 1621908..1622816 cheV
 1926393..1928375 mcp
 4771707..4773707 c_mcp
 4833866..4835368 c_mcp
 5164970..5166271 mcp
5117 CDS annotations and 16 chemotaxis genes are found in file

Bacillus_weihenstephanensis_KBAB4
NC_010184.gbk
400492..401784 mcp - - - - - - - - - mcp
 545134..547110 mcp - cheY
 564763..566715 mcp
 687665..688609 c_mcp
 989306..990163 c_cheR
 1105981..1107708 mcp
 1252668..1253540 mcp
 1596423..1596791 cheY cheA - - - c_cheR
 1620902..1621810 cheW
 1938621..1940603 mcp
 4803884..4805884 c_mcp
 4826606..4828300 mcp mcp
 4866491..4867993 c_mcp
 5191552..5192850 mcp
5155 CDS annotations and 19 chemotaxis genes are found in file

Bacteroides_fragilis_YCH46
NC_006347.gbk
766461..767303 mcp
 2092147..2094231 c_mcp
 3485022..3488687 c_mcp
 4865243..4865533 mcp
4578 CDS annotations and 4 chemotaxis genes are found in file

Bartonella_tribocorum_CIP_105476
NC_010161.gbk
1186665..1189898 mcp
 1423509..1423871 cheY
 1818370..1819188 mcp
 2086861..2088000 c_mcp
 2240480..2244523 c_mcp
2074 CDS annotations and 5 chemotaxis genes are found in file

Bdellovibrio_bacteriovorus
NC_005363.gbk
95746..96138 cheY
 106817..108304 c_mcp
 189076..190392 c_mcp
 249935..251350 mcp
 478883..479368 cheA
 535429..537165 cheA cheW cheB
 744726..745751 mcp
 884401..885936 mcp
 1025069..1026973 mcp
 1063257..1064696 mcp
 1267526..1269121 mcp
 1388611..1390290 c_mcp c_mcp
 1750472..1750972 c_cheX c_cheY
 1797304..1797972 c_mcp c_mcp
 2314310..2316259 cheA - - c_cheY
 2372666..2373688 c_cheY
 2408053..2409867 mcp c_mcp
 2503391..2505202 c_cheY
 2514987..2516435 c_mcp
 2538427..2539965 mcp
 2732826..2734301 c_cheW c_cheD c_cheR c_mcp
 2999578..3001032 c_mcp - - - - - - - - cheC
 3095325..3096971 c_mcp
 3113605..3115143 mcp
 3174256..3175719 c_mcp
 3253034..3254479 mcp
 3279490..3280014 c_cheY
 3344525..3344923 cheY
 3377598..3378662 c_cheB c_cheR c_cheA - cheW
 3429568..3430257 c_cheY
3587 CDS annotations and 44 chemotaxis genes are found in file

Beijerinckia_indica_ATCC_9039
NC_010581.gbk
88607..90139 c_mcp
 125255..127021 c_mcp
 2037526..2039373 mcp
 2422810..2423331 c_mcp
 4105495..4107528 mcp - - cheA cheW cheR cheB - cheD
3559 CDS annotations and 10 chemotaxis genes are found in file

Bifidobacterium_adolescentis_ATCC_15703
NC_008618.gbk
360601..362034 mcp
 708075..708365 c_mcp
 847882..848646 cheY
 1564397..1564906 c_cheA
 1828764..1830737 c_mcp
1631 CDS annotations and 5 chemotaxis genes are found in file

Bifidobacterium_animalis_lactis_AD011
NC_011835.gbk
651774..652574 mcp
 742399..744075 c_mcp
 784096..785925 c_mcp
1528 CDS annotations and 3 chemotaxis genes are found in file

Bifidobacterium_longum
NC_004307.gbk
2248..2538 c_mcp
 657673..659268 c_mcp
 803537..804322 c_cheY
 1249529..1251106 c_mcp
 1306092..1308143 mcp
 1326547..1328586 c_mcp
 1358695..1364520 c_mcp
1727 CDS annotations and 7 chemotaxis genes are found in file

Bordetella_avium_197N
NC_010645.gbk
789529..791109 mcp
 826632..828014 mcp
 1092031..1093650 mcp cheW cheR - cheA cheB
 1759357..1759737 cheY cheA cheW mcp cheB cheY cheZ
 1785048..1786871 mcp mcp - mcp - - - - - c_cheC c_cheC
 2033094..2034737 c_mcp
3205 CDS annotations and 20 chemotaxis genes are found in file

Bordetella_bronchiseptica
NC_002927.gbk
1301551..1303047 mcp
 1556128..1557759 c_mcp
 2706770..2707150 cheY cheA cheW mcp cheR cheB cheY cheZ
 2733170..2735002 mcp - mcp mcp
 3146334..3148073 c_mcp
 3323269..3324927 c_mcp
 4741343..4742023 cheD
4993 CDS annotations and 16 chemotaxis genes are found in file

Bordetella_parapertussis
NC_002928.gbk
1071376..1072872 mcp
 1578013..1578393 cheY cheA cheW mcp cheR cheB cheY cheZ
 1604340..1606007 mcp
 1720023..1721681 mcp
 2206269..2207906 c_mcp
 3218556..3220247 c_mcp
 4306447..4307085 cheD
4181 CDS annotations and 14 chemotaxis genes are found in file

Bordetella_pertussis
NC_002929.gbk
1069238..1071295 cheA cheW mcp cheB cheY cheZ
 1460174..1461994 mcp mcp - - - - - - c_cheC c_cheC
 1668308..1669999 mcp
 2388877..2390418 mcp
 4041778..4042425 cheD
3433 CDS annotations and 13 chemotaxis genes are found in file

Bordetella_petrii
NC_010170.gbk
546621..547292 c_cheD
 712679..714352 mcp
 1430684..1432189 mcp
 1475915..1477492 c_mcp
 1671557..1672528 mcp
 2189419..2189799 cheY cheA cheW mcp cheR cheB cheY cheZ mcp
 2219359..2221323 mcp - mcp
 2830484..2831035 cheY
 4136506..4136877 c_cheY
5027 CDS annotations and 18 chemotaxis genes are found in file

Borrelia_afzelii_PKo
NC_008277.gbk
39622..40479 cheR
 318023..318553 c_cheW
 426883..427740 cheR cheB
 565343..565723 c_cheY
 581210..581746 cheW - cheA cheB - cheY - - - - - - - mcp
 620168..622315 c_mcp mcp - - - - - - - - - cheD
 710476..713070 cheA cheW cheX cheY - - - - - - - mcp mcp
855 CDS annotations and 19 chemotaxis genes are found in file

Borrelia_burgdorferi
NC_001318.gbk
39826..40677 cheR
 319106..319636 c_cheW
 424694..425551 cheR cheB
 561563..561964 c_cheY
 577395..577937 cheW - cheA cheB - cheY - - - - - - - mcp
 616412..618559 c_mcp mcp - - - - - - - - cheD
 706673..709267 cheA cheW cheX cheY - - - - - - - mcp mcp
851 CDS annotations and 19 chemotaxis genes are found in file

Borrelia_burgdorferi_ZS7
NC_011728.gbk
39778..40629 cheR
 424034..424891 cheR
 557597..557977 c_cheY
 574312..576456 cheA - - cheY - - - - - - - - mcp
 614856..617063 mcp - - - - - - - - cheD
 702675..705269 cheA - cheC cheY - - - - - - - mcp mcp
808 CDS annotations and 13 chemotaxis genes are found in file

Borrelia_duttonii_Ly
NC_011229.gbk
50906..51769 cheR
 334655..335182 c_cheW
 437483..438346 cheR cheB
 576916..577326 c_cheY
 593633..594166 cheW - cheA cheB - cheY - - - - - - - mcp
 631022..633238 c_mcp mcp - - - - - - - - cheD
 718283..720874 cheA cheW cheX cheY - - - - - - - mcp mcp
820 CDS annotations and 19 chemotaxis genes are found in file

Borrelia_garinii_PBi
NT_108243.gbk
no chem. genes found in 5 CDS

NT_108254.gbk
no chem. genes found in 4 CDS

NT_108263.gbk
no chem. genes found in 4 CDS

NT_108262.gbk
no chem. genes found in 1 CDS

NT_108238.gbk
no chem. genes found in 4 CDS

NT_108252.gbk
no chem. genes found in 6 CDS

NT_108245.gbk
no chem. genes found in 9 CDS

NT_108242.gbk
no chem. genes found in 4 CDS

NT_108255.gbk
no chem. genes found in 0 CDS

NT_108261.gbk
no chem. genes found in 3 CDS

NT_108241.gbk
no chem. genes found in 6 CDS

NT_108237.gbk
no chem. genes found in 7 CDS

NT_108253.gbk
no chem. genes found in 3 CDS

NT_108260.gbk
no chem. genes found in 2 CDS

NT_108250.gbk
no chem. genes found in 2 CDS

NT_108229.gbk
no chem. genes found in 29 CDS

NT_108227.gbk
no chem. genes found in 32 CDS

NT_108247.gbk
no chem. genes found in 4 CDS

NT_108230.gbk
no chem. genes found in 24 CDS

NT_108246.gbk
no chem. genes found in 4 CDS

NT_108257.gbk
no chem. genes found in 1 CDS

NT_108258.gbk
no chem. genes found in 3 CDS

NT_108231.gbk
no chem. genes found in 22 CDS

NT_108239.gbk
no chem. genes found in 12 CDS

NT_108240.gbk
no chem. genes found in 7 CDS

NT_108249.gbk
no chem. genes found in 3 CDS

NC_006156.gbk
39692..40543 cheR
 317925..318455 c_cheW
 425317..426174 cheR - cheB
 563533..563913 c_cheY
 579337..579879 cheW - cheA cheB - cheY - - - - - - - - mcp
 618325..620472 c_mcp mcp - - - - - - - - cheD
 708560..711181 cheA cheW cheX cheY - - - - - - - mcp mcp
832 CDS annotations and 19 chemotaxis genes are found in file

NT_108259.gbk
no chem. genes found in 1 CDS

NT_108236.gbk
no chem. genes found in 9 CDS

NT_108228.gbk
no chem. genes found in 23 CDS

NT_108251.gbk
no chem. genes found in 7 CDS

NT_108232.gbk
no chem. genes found in 25 CDS

NT_108256.gbk
no chem. genes found in 3 CDS

NT_108234.gbk
no chem. genes found in 20 CDS

NT_108244.gbk
no chem. genes found in 6 CDS

NT_108233.gbk
no chem. genes found in 17 CDS

NT_108248.gbk
no chem. genes found in 4 CDS

NT_108235.gbk
no chem. genes found in 12 CDS

Borrelia_hermsii_DAH
NC_010673.gbk
39659..40504 cheR
 323219..323749 c_cheW
 569759..570139 c_cheY
 586730..587266 cheW - cheA - - cheY - - - - - - - mcp
 625102..627330 c_mcp mcp - - - - - - - - - cheD
 712829..715399 cheA cheW - - - - - - - - - mcp mcp
818 CDS annotations and 14 chemotaxis genes are found in file

Borrelia_recurrentis_A1
NC_011244.gbk
51775..52647 cheR
 342388..342915 c_cheW
 445230..446093 cheR cheB
 583527..583937 c_cheY
 600237..600770 cheW - cheA cheB - cheY - - - - - - - mcp
 637637..639853 c_mcp mcp - - - - - - - - cheD
 724915..727506 cheA cheW cheX cheY - - - - - - - mcp mcp
800 CDS annotations and 19 chemotaxis genes are found in file

Borrelia_turicatae_91E135
NC_008710.gbk
39488..40327 cheR
 322527..323057 c_cheW
 566746..567153 c_cheY
 583650..584186 cheW - cheA - - cheY - - - - - - - mcp
 622431..624659 c_mcp mcp - - - - - - - - cheD
 710251..712815 cheA cheW - - - - - - - - - mcp mcp
818 CDS annotations and 14 chemotaxis genes are found in file

Bradyrhizobium_BTAi1
NC_009485.gbk
337174..339204 c_mcp
 508974..509393 c_cheY c_cheY - - - - cheA cheW cheY cheR - cheY - - c_cheY mcp mcp - - - - - - mcp
 580749..582794 mcp
 649572..651269 mcp
 692170..692484 c_cheY
 894213..896351 c_mcp - - mcp mcp
 920730..922805 mcp
 938863..940542 c_mcp
 1004371..1006059 c_mcp
 1485317..1487287 c_mcp - - cheY
 1615466..1616344 c_cheR c_cheY mcp
 1748708..1749421 c_mcp
 1792308..1792652 cheY
 1908312..1909997 mcp
 2220003..2220368 cheY cheA cheW mcp cheR cheD cheB mcp
 2386856..2388571 mcp
 2458009..2459697 mcp mcp
 2944336..2946384 mcp
 3006817..3008844 mcp mcp mcp mcp mcp mcp mcp mcp mcp
 3216556..3217899 mcp
 4147869..4149131 c_mcp
 4206496..4207584 c_mcp
 4257167..4257580 c_cheY
 4431998..4432435 cheY
 4460442..4462511 c_mcp
 4477416..4479491 c_mcp
 4575895..4576734 c_cheY
 4624452..4624847 cheY
 4675681..4677402 mcp
 4968304..4969656 mcp - - - - - - - c_cheY
 5171658..5173361 c_mcp
 5272454..5274442 mcp
 5335991..5338057 c_mcp
 5407689..5408177 cheY
 5472815..5474215 mcp
 5724440..5724919 c_mcp
 5772789..5778413 mcp
 6501980..6502345 c_cheY - - - - - mcp
 6754860..6756557 c_mcp
 6836085..6836474 cheY - - - c_cheR c_cheB c_cheY c_cheW c_cheA
 6901130..6902827 c_mcp
 6998607..7000832 mcp
 7012682..7014415 c_mcp c_cheB c_cheR c_cheW c_mcp c_mcp c_mcp c_cheW c_cheA c_cheY
 7237349..7239103 mcp mcp
 7283701..7285686 mcp
 7329592..7331685 mcp
 7699429..7701486 c_mcp
 7747728..7749695 mcp
 7804300..7804701 cheY
 7880123..7882138 c_mcp - c_mcp
 8073650..8074060 c_cheY
 8218603..8219697 c_cheB c_cheR c_cheW c_mcp c_mcp c_cheW c_cheA
7394 CDS annotations and 107 chemotaxis genes are found in file

Bradyrhizobium_ORS278
NC_009445.gbk
42160..43842 c_mcp
 511736..512146 cheY
 708215..709873 mcp - mcp
 768108..770084 c_mcp
 804162..805652 c_mcp
 817812..819869 mcp
 869982..871076 c_cheB c_cheR c_cheW c_mcp c_mcp c_cheW c_cheA
 1121300..1123393 c_mcp
 1168139..1170151 c_mcp
 1213204..1214634 c_mcp c_mcp
 1347458..1349137 c_mcp
 1580019..1582817 cheA cheW cheY cheB cheR - - - c_cheY
 1622222..1624297 mcp
 1682346..1684127 mcp
 1947450..1947815 cheY cheA cheW mcp cheR cheD cheB
 2174445..2176133 mcp mcp
 2196047..2197780 mcp
 2438649..2439023 c_cheY cheB - cheR
 2594120..2594515 c_cheY
 2727869..2729962 mcp mcp - mcp - mcp mcp
 2938610..2939953 mcp mcp
 3131824..3133293 c_mcp
 3190478..3190966 c_cheY
 3229727..3231826 mcp
 3424507..3426249 mcp
 3621761..3623836 mcp
 3640671..3642740 mcp
 3681074..3681511 c_cheY
 3768328..3769419 c_mcp
 3857294..3857710 c_cheY
 4050238..4051500 mcp
 4230190..4230573 cheY
 4715944..4717296 mcp - - - - - c_cheY
 5225002..5225490 c_mcp
 5274945..5280707 mcp
 5946808..5947179 c_cheY
 6162875..6164560 c_mcp
 6289519..6289914 c_cheY
 6339272..6340051 mcp
 6448914..6449273 c_cheY - - mcp
 6814715..6816406 mcp
 6880784..6882814 mcp
 6922709..6924697 c_mcp c_mcp - - mcp
 7140121..7140435 cheY
 7189342..7191039 c_mcp
 7240251..7242296 c_mcp
 7289457..7291544 c_mcp c_mcp cheY - - c_cheY - c_cheR c_cheY c_cheW c_cheA - - - - cheY cheY
6717 CDS annotations and 87 chemotaxis genes are found in file

Bradyrhizobium_japonicum
NC_004463.gbk
338948..341053 c_mcp c_mcp
 412432..414603 c_mcp - - - - - - c_cheR - c_cheW
 617897..619945 mcp
 1322102..1324255 c_mcp
 2367086..2369935 cheA cheW cheY cheB cheR
 2544367..2544732 cheY cheA cheW mcp cheW - cheR cheB
 3224753..3226444 mcp
 4635270..4637351 c_mcp
 4781662..4783479 c_mcp c_mcp
 5859492..5861222 c_mcp
 7642554..7644713 c_mcp
8317 CDS annotations and 25 chemotaxis genes are found in file

Burkholderia_383
NC_007511.gbk
13794..14429 cheC
 171073..172692 mcp
 283817..285361 mcp mcp
 989594..991147 c_mcp
 1300978..1302537 mcp
 1715507..1717126 c_mcp
 1867805..1869604 c_mcp
 2260702..2261445 c_mcp c_cheA
 2310358..2311362 cheB
 2629380..2630399 c_cheB c_cheA c_cheW c_cheR c_cheW c_mcp
 2686581..2688443 c_mcp
3174 CDS annotations and 18 chemotaxis genes are found in file

NC_007509.gbk
148146..149975 mcp
 258857..259597 mcp
 1124367..1125932 c_mcp
 1232590..1234248 mcp
1209 CDS annotations and 4 chemotaxis genes are found in file

NC_007510.gbk
214200..216449 cheA cheW mcp cheR cheD cheB - cheZ
 1013498..1015033 mcp
 1569271..1570944 mcp
 1741896..1743734 mcp
 3314044..3315678 c_mcp
3334 CDS annotations and 11 chemotaxis genes are found in file

Burkholderia_ambifaria_MC40_6
NC_010552.gbk
214911..215786 c_cheY
 474013..475575 c_mcp
 557588..559450 mcp
 619840..621528 mcp
 635580..637256 mcp cheW cheR cheW cheA cheB
 959817..960821 c_cheB
 971975..974365 cheA mcp
 1243332..1245314 c_mcp
 1313584..1315383 mcp
 1410832..1412469 mcp
 1613863..1615422 c_mcp
 1847770..1849323 mcp
 2448986..2450530 c_mcp c_mcp
 2615947..2617581 c_mcp
 2763705..2764331 c_cheC
2382 CDS annotations and 22 chemotaxis genes are found in file

NC_010551.gbk
216239..218470 cheA cheW mcp cheR cheD cheB - cheZ
 1406570..1408399 mcp
 1517605..1519281 mcp
 1689836..1691599 mcp
 3054405..3055970 c_mcp
3074 CDS annotations and 11 chemotaxis genes are found in file

NC_010557.gbk
420683..422242 mcp
 619270..620808 mcp
 759639..761267 mcp
967 CDS annotations and 3 chemotaxis genes are found in file

Burkholderia_cenocepacia_AU_1054
NC_008060.gbk
1053879..1055552 mcp
 1138707..1139945 cheY
 1227849..1229615 mcp
 1500465..1500944 c_cheY
 2453400..2455037 c_mcp
 3122693..3123424 c_cheZ c_cheY c_cheB c_cheD c_cheR c_mcp c_cheW c_cheA c_cheY
2965 CDS annotations and 14 chemotaxis genes are found in file

NC_008062.gbk
13187..14395 c_cheY
 219865..221430 c_mcp
 1074217..1075755 c_mcp
 1094319..1096283 c_mcp mcp
1040 CDS annotations and 5 chemotaxis genes are found in file

NC_008061.gbk
16685..18229 mcp mcp
 306760..308190 c_mcp
 667560..669185 c_mcp
 831266..832825 mcp - c_cheY
 1088255..1089874 c_mcp
 1160082..1161881 c_mcp
 1181968..1182378 cheY
 1240900..1242882 mcp
 1513471..1513836 c_cheY - - c_mcp c_cheA
 1529576..1530580 cheB
 1580078..1582462 c_cheY
 1826977..1827996 c_cheB c_cheA c_cheW - c_cheR c_cheW c_mcp
 1849247..1850944 c_mcp
 1888652..1889104 cheY cheY c_mcp
 2067867..2068739 cheY
 2458688..2459056 cheY cheC
 2662315..2663934 mcp
2472 CDS annotations and 29 chemotaxis genes are found in file

Burkholderia_cenocepacia_HI2424
NC_008544.gbk
197684..199249 c_mcp
 911363..912901 c_mcp
 931465..933282 c_mcp mcp
918 CDS annotations and 4 chemotaxis genes are found in file

NC_008543.gbk
588195..590057 mcp
 630177..631874 mcp
 646050..647726 mcp cheW cheR - cheW cheA cheB
 950541..951545 c_cheB
 962550..964937 cheA mcp
 1238232..1240214 c_mcp
 1319236..1321035 mcp
 1391235..1392854 mcp
 1648299..1649858 c_mcp
 1810484..1812109 mcp
 2171494..2172900 mcp
 2458364..2459908 c_mcp c_mcp
 2601698..2603317 c_mcp
 2807315..2807941 c_cheC
2686 CDS annotations and 21 chemotaxis genes are found in file

NC_008542.gbk
171556..172761 c_mcp
 295079..297349 cheA cheW mcp cheR cheD cheB - cheZ
 1598528..1600201 mcp
 1772534..1774300 mcp
 3136578..3138215 c_mcp
3159 CDS annotations and 11 chemotaxis genes are found in file

Burkholderia_cenocepacia_J2315
NC_011000.gbk
149828..150205 cheY cheA cheW mcp cheR cheD cheB cheY cheZ
 823973..825610 mcp
 1607219..1608763 mcp
 1814587..1816356 mcp
3457 CDS annotations and 12 chemotaxis genes are found in file

NC_011001.gbk
860778..862640 mcp
 890200..891876 mcp
 905986..907662 mcp - - - - cheB
 1266181..1267185 c_cheB
 1308090..1308836 mcp
 1585275..1587260 c_mcp
 1667823..1669622 mcp
 1751246..1752865 mcp
 2022168..2023727 c_mcp
 2238580..2240133 mcp
 2672345..2673991 mcp
 2908988..2910595 c_mcp
 3040314..3041933 c_mcp
2804 CDS annotations and 14 chemotaxis genes are found in file

NC_011002.gbk
196258..197823 mcp
 690367..691371 c_cheB
752 CDS annotations and 2 chemotaxis genes are found in file

Burkholderia_cenocepacia_MC0_3
NC_010512.gbk
280622..282160 c_mcp
 309968..311785 c_mcp mcp
 403149..404357 c_cheY
 589013..590578 c_mcp
 891194..891865 mcp
1053 CDS annotations and 6 chemotaxis genes are found in file

NC_010508.gbk
263485..263862 cheY cheA cheW mcp cheR cheD cheB - cheZ
 1221325..1222188 c_cheR
 1576989..1578662 mcp
 1661859..1663097 cheY
 1751008..1752774 mcp
 3171057..3172694 c_mcp
3160 CDS annotations and 13 chemotaxis genes are found in file

NC_010515.gbk
39830..41812 mcp
 320073..320819 c_mcp c_cheA
 336468..337472 cheB
 387131..389431 c_cheY
 639713..640732 c_cheB c_cheA c_cheW c_cheR c_cheW c_mcp
 661977..663671 c_mcp
 700238..702100 c_mcp
 1086508..1087419 cheY
 1536634..1537260 cheC
 1791365..1792984 mcp
 1932432..1933976 mcp mcp
 2233585..2234991 c_mcp
 2599915..2601468 c_mcp
 2780455..2782014 mcp - c_cheY
 3046836..3048455 c_mcp
 3175827..3177626 c_mcp
 3197631..3198041 cheY
2795 CDS annotations and 25 chemotaxis genes are found in file

Burkholderia_cepacia_AMMD
NC_008392.gbk
63897..64373 c_cheY
 194434..194817 c_cheY
 687386..688945 mcp
 891474..892682 cheY
 960142..961680 mcp
1013 CDS annotations and 5 chemotaxis genes are found in file

NC_008391.gbk
217901..219124 cheY
 247114..248118 c_cheB
 259235..261625 cheA mcp - - cheY
 570785..572767 c_mcp
 625468..625875 c_cheY
 658724..660523 mcp
 763759..764151 mcp
 969641..970495 cheY - - - c_mcp
 1124075..1125628 mcp
 1230106..1230417 c_mcp
 1704378..1705985 c_mcp c_mcp
 1830466..1832091 c_mcp
 1973107..1973742 c_cheC c_cheY
 2174894..2175787 c_cheY
 2423263..2424825 c_mcp
 2533185..2535047 mcp
 2581520..2583196 mcp cheW cheR cheW cheA cheB
2346 CDS annotations and 27 chemotaxis genes are found in file

NC_008390.gbk
199975..200352 cheY cheA cheW mcp cheR cheD cheB cheY cheZ
 928175..928423 mcp
 1361857..1363686 mcp
 1458198..1459874 mcp
 1652386..1654149 mcp
 2666377..2667381 cheA
 3191172..3192737 c_mcp
3206 CDS annotations and 15 chemotaxis genes are found in file

Burkholderia_mallei_ATCC_23344
NC_006349.gbk
131014..132384 mcp
 149979..151676 mcp
 214075..215751 mcp cheW cheR cheW - cheB
 686448..687059 cheC
 1403739..1405331 c_mcp
 1619188..1620672 c_mcp
 2033351..2034964 c_mcp
 2049207..2050835 mcp
2029 CDS annotations and 12 chemotaxis genes are found in file

NC_006348.gbk
281743..283485 c_mcp
 642392..644314 mcp
 980325..982286 mcp
 1049535..1051028 mcp
 1170527..1171003 c_cheW c_mcp
 1317496..1319682 c_mcp
 2945046..2945774 c_cheZ c_cheY - c_cheB c_cheD c_cheR c_mcp c_cheW c_cheA c_cheY
 2985334..2987151 c_mcp
 3290883..3292418 c_mcp
 3498774..3500333 c_mcp
2994 CDS annotations and 19 chemotaxis genes are found in file

Burkholderia_mallei_NCTC_10229
NC_008835.gbk
123893..125947 c_mcp
 593295..594887 c_mcp
 1204721..1206334 c_mcp
 1220163..1221791 mcp
 1481768..1482391 c_cheC
 1643142..1644809 mcp cheW cheR cheW - cheB
 2165833..2167377 mcp
2177 CDS annotations and 11 chemotaxis genes are found in file

NC_008836.gbk
144820..146385 mcp
 244910..245422 c_cheW c_mcp
 433271..434947 c_mcp
 1459142..1460782 mcp
 1690756..1693086 mcp
 1723295..1723675 cheY cheA cheW mcp cheR cheD cheB cheY cheZ
 2056915..2058474 mcp
 2433558..2435300 c_mcp
 2915173..2917068 mcp
3333 CDS annotations and 18 chemotaxis genes are found in file

Burkholderia_mallei_NCTC_10247
NC_009079.gbk
132051..133508 mcp
 151127..152824 mcp
 215273..216913 mcp cheW cheR cheW - cheB
 738063..739607 mcp
 960342..961934 mcp
 1429338..1431230 mcp mcp
 1719256..1719744 mcp
 2062333..2063946 c_mcp
 2077894..2079522 mcp
 2339140..2339763 c_cheC
2376 CDS annotations and 15 chemotaxis genes are found in file

NC_009080.gbk
726147..727823 mcp
 913900..915642 mcp cheW
 1014707..1016419 c_mcp
 1701308..1703230 c_mcp
 2226570..2228129 c_mcp
 2441529..2443271 c_mcp
 2812324..2813964 mcp
 3043838..3046168 mcp
 3076377..3076757 cheY cheA cheW mcp cheR cheD - cheB cheY cheZ
3476 CDS annotations and 18 chemotaxis genes are found in file

Burkholderia_mallei_SAVP1
NC_008785.gbk
165582..167222 c_mcp
 1435336..1437012 mcp
 1544501..1545013 c_cheW c_mcp
 1735381..1737093 c_mcp
 2396578..2398500 c_mcp
 2659850..2661592 mcp
 3038086..3039645 c_mcp
 3392427..3393137 c_cheZ c_cheY c_cheB c_cheD c_cheR c_cheR c_mcp c_cheW c_cheA c_cheY
 3432705..3434522 c_mcp
3454 CDS annotations and 19 chemotaxis genes are found in file

NC_008784.gbk
302898..304490 c_mcp
 515206..517098 mcp mcp
 875289..876902 c_mcp
 890388..892373 mcp
 1152237..1152860 c_cheC
 1295058..1296515 mcp
 1314116..1315813 mcp
 1378270..1379937 mcp cheW cheR cheW - cheB
1734 CDS annotations and 13 chemotaxis genes are found in file

Burkholderia_multivorans_ATCC_17616_JGI
NC_010084.gbk
184963..187248 cheA cheW mcp cheR cheD cheB - cheZ
 509323..510972 mcp
 1800830..1802683 c_mcp
 2040044..2041732 c_mcp
3146 CDS annotations and 10 chemotaxis genes are found in file

NC_010087.gbk
841894..843459 mcp
823 CDS annotations and 1 chemotaxis genes are found in file

NC_010086.gbk
13477..14091 cheC
 53135..54139 c_cheB
 174343..175962 mcp
 249357..250901 mcp
 755270..756766 cheA - - - - c_mcp
 1001361..1002920 mcp - c_cheY
 1210285..1211766 c_mcp
 1281778..1283577 c_mcp
 1351265..1353244 mcp
 1590026..1590772 c_mcp c_cheA
 1622492..1623496 cheB
 1898048..1899568 c_mcp
 2066844..2067869 c_cheB c_cheA c_cheW c_cheR c_cheW c_mcp
 2128020..2129882 c_mcp
2152 CDS annotations and 22 chemotaxis genes are found in file

Burkholderia_multivorans_ATCC_17616_Tohoku
NC_010801.gbk
81399..82964 c_mcp
764 CDS annotations and 1 chemotaxis genes are found in file

NC_010804.gbk
152087..152629 cheY
 1483041..1484729 mcp
 2093792..2094193 c_mcp
 2978565..2979476 c_cheY
 3013801..3015450 c_mcp
 3330841..3331572 c_cheZ c_cheY c_cheB c_cheD c_cheR c_mcp c_cheW c_cheA c_cheY
3084 CDS annotations and 14 chemotaxis genes are found in file

NC_010805.gbk
144802..145170 cheY
 287483..290530 mcp
 345422..347284 mcp
 400730..402406 mcp cheW cheR cheW cheA cheB
 575709..577256 mcp
 884538..885278 mcp - - cheY
 1122060..1124039 c_mcp
 1191727..1193526 mcp
 1263538..1265019 mcp
 1472384..1473943 c_mcp
 1712981..1714534 mcp
 2224403..2225947 c_mcp
 2299342..2300961 c_mcp
 2416868..2421010 cheR cheB
 2461213..2461839 c_cheC c_cheY
2130 CDS annotations and 23 chemotaxis genes are found in file

Burkholderia_phymatum_STM815
NC_010623.gbk
104657..105730 c_mcp
 142181..143737 c_mcp
 283241..284095 cheY - - - - - - - c_cheY
 529972..530337 c_cheY - c_mcp c_cheA
 788850..790391 mcp
 967159..967632 cheY
 1132197..1132820 c_cheC c_cheY
 1196542..1197132 c_cheB c_cheR
 1266095..1267765 c_mcp
 1316926..1318536 mcp - - - - - - - - c_mcp
 1850591..1851046 cheY
 2027215..2028930 mcp
 2290011..2292482 cheR
 2475964..2476407 c_cheY
 2521449..2523023 c_mcp - - - - - - - - - c_cheB c_cheA c_cheW c_cheR c_cheW c_mcp
 2653903..2654313 cheY
2349 CDS annotations and 28 chemotaxis genes are found in file

NC_010622.gbk
150067..151614 mcp
 328433..330229 mcp
 389091..390734 mcp
 729061..729447 cheY
 1110039..1110527 cheY
 1382441..1384228 c_mcp
 1430631..1432043 mcp
 1702580..1703011 c_cheY
 1796090..1797751 c_mcp
 2564495..2566084 c_mcp
 2622490..2623290 c_mcp
 3324896..3325615 c_cheZ c_cheY c_cheB c_cheD c_cheR c_mcp c_cheW c_cheA c_cheY
3072 CDS annotations and 20 chemotaxis genes are found in file

Burkholderia_phytofirmans_PsJN
NC_010676.gbk
29413..29763 c_cheY
 157460..159097 mcp
 451472..451903 cheY
 518424..519983 mcp c_cheY
 572982..573944 cheY
 1016993..1017505 cheY - - - - - - c_cheY
 1470677..1471135 c_cheY
 1576835..1577449 c_cheB c_cheR
 1931359..1931796 cheY - - - - - c_mcp
 2229530..2231071 mcp
 2596361..2596591 mcp - c_mcp
 2689291..2690835 c_mcp
 2805165..2806709 mcp
 2903671..2904039 cheY
 2957012..2958763 mcp
 3100994..3102553 mcp
 3260451..3262424 mcp
 3273596..3275218 c_mcp
 3315850..3317550 mcp
 3359032..3359397 c_cheY - - c_mcp c_cheA
 3404768..3405136 cheY cheC
3150 CDS annotations and 29 chemotaxis genes are found in file

NC_010681.gbk
236252..236773 mcp
 247625..248599 mcp
 444400..446157 c_mcp - - mcp
 606386..608269 mcp
 673714..675363 mcp
 1012933..1014480 mcp
 1448037..1448441 cheY cheA cheY
 1592992..1593969 c_cheW
 2099054..2099563 cheY
 2233050..2233229 c_cheY - - - - - mcp
 2528695..2530269 c_mcp
 2546158..2547924 c_mcp
 2597714..2599120 mcp
 2708633..2709007 cheY
 3002491..3002919 c_cheY
 3070996..3072795 mcp mcp
 3151089..3152810 c_mcp
 4142252..4142629 c_cheY
 4259168..4259878 c_cheZ c_cheY c_cheB c_cheD c_cheR - c_mcp c_cheW c_cheA c_cheY
 4451268..4452284 c_cheB c_cheA c_cheW c_cheR c_cheW c_mcp
3918 CDS annotations and 38 chemotaxis genes are found in file

Burkholderia_pseudomallei_1106a
NC_009078.gbk
273974..275665 c_mcp
 289266..290879 mcp
 607826..609676 mcp
 961870..963906 c_mcp
 1073882..1074493 cheC
 1211646..1213202 mcp
 1592561..1594114 mcp
 2494545..2495573 c_cheB c_cheA c_cheW c_cheR c_cheW c_mcp
 2561626..2563314 c_mcp
 2580935..2582500 c_mcp
 3087143..3087766 c_cheC
3160 CDS annotations and 16 chemotaxis genes are found in file

NC_009076.gbk
322319..323878 c_mcp
 481813..483453 mcp
 1655102..1657045 mcp
 1775335..1777521 mcp
 1825565..1827445 mcp
 1965509..1967251 mcp cheW
 2101904..2103493 c_mcp
 2720397..2722319 c_mcp
 3836461..3837171 c_cheZ c_cheY c_cheB c_cheD c_cheR c_mcp c_cheW c_cheA c_cheY
 3876733..3878538 c_mcp
4015 CDS annotations and 19 chemotaxis genes are found in file

Burkholderia_pseudomallei_1710b
NC_007434.gbk
72481..73209 c_cheZ c_cheY c_cheB c_cheD c_cheR c_mcp - c_cheW c_cheA c_cheY
 112778..114595 c_mcp
 535022..536581 c_cheD
 693163..694743 mcp
 964024..965895 c_mcp
 2022088..2024049 mcp
 2141908..2144094 mcp
 2192154..2194058 cheD
 2342444..2344294 mcp - cheW
 2514732..2516225 c_mcp
 3130763..3132685 c_mcp
3736 CDS annotations and 20 chemotaxis genes are found in file

NC_007435.gbk
319948..321342 mcp
 1224206..1225234 c_cheB c_cheA c_cheW c_cheR c_cheW c_mcp
 1291115..1292803 c_mcp
 1310461..1312026 c_mcp
 1670180..1670629 c_cheY
 2112429..2114414 c_mcp
 2127793..2129406 mcp
 2446654..2448558 mcp
 2801110..2803164 c_mcp
 2913365..2913913 cheC
 3051185..3052741 cheD
2611 CDS annotations and 16 chemotaxis genes are found in file

Burkholderia_pseudomallei_668
NC_009075.gbk
185962..186333 cheY cheA - mcp cheR
 342785..344413 c_mcp
 358139..359734 mcp
 682013..683863 mcp
 1036940..1039003 c_mcp
 1136492..1137103 cheC
 1277259..1278815 mcp
 1659206..1660759 mcp
 1732482..1735298 mcp
 2567409..2568437 c_cheB c_cheA c_cheW c_cheR c_cheW c_mcp
 2634358..2636046 c_mcp
 2653766..2655331 c_mcp
 3114325..3114948 c_cheC
3279 CDS annotations and 21 chemotaxis genes are found in file

NC_009074.gbk
316342..317901 c_mcp
 467160..468800 mcp
 1646669..1648612 mcp
 1769856..1771790 mcp
 1819832..1821697 mcp
 1960041..1961783 mcp cheW
 2045547..2047136 c_mcp
 2671135..2673057 c_mcp
 3752012..3752722 c_cheZ c_cheY c_cheB c_cheD c_cheR c_mcp c_cheW c_cheA c_cheY
 3792271..3794076 c_mcp
3951 CDS annotations and 19 chemotaxis genes are found in file

Burkholderia_pseudomallei_K96243
NC_006350.gbk
343678..345237 c_mcp
 501740..503380 mcp
 806553..808304 c_mcp
 1866328..1867917 mcp
 2039719..2040231 c_cheW c_mcp
 2180671..2182575 c_mcp
 2230595..2232307 c_mcp
 2352657..2354333 c_mcp
 2860837..2862759 c_mcp
 3918083..3918811 c_cheZ c_cheY c_cheB c_cheD c_cheR c_mcp c_cheW c_cheA c_cheY
 3958328..3960145 c_mcp
3397 CDS annotations and 20 chemotaxis genes are found in file

NC_006351.gbk
274149..275777 c_mcp
 289471..291084 mcp
 626698..628539 mcp
 983344..985440 c_mcp
 1091514..1091882 cheY cheC
 1229959..1231515 mcp
 1645592..1647145 mcp
 2540279..2541307 c_cheB c_cheA c_cheW - c_cheW
 2608475..2610166 c_mcp
 2627825..2629390 c_mcp
2327 CDS annotations and 14 chemotaxis genes are found in file

Burkholderia_thailandensis_E264
NC_007650.gbk
188721..189083 cheY cheA cheW - cheR cheD cheB cheB
 537136..538824 mcp
 593440..595116 mcp cheW cheR cheW - cheB
 1404370..1405818 c_mcp
 1729774..1731330 c_mcp
 1864848..1865459 c_cheC
 2040995..2043025 mcp
 2380267..2382324 c_mcp
 2609998..2611542 c_mcp
 2677841..2679454 c_mcp
 2692288..2694288 mcp
 2901751..2902374 c_cheC
2357 CDS annotations and 22 chemotaxis genes are found in file

NC_007651.gbk
333231..334790 c_mcp
 481033..482571 mcp
 704767..706518 c_mcp
 2015851..2017773 mcp
 2698253..2698729 c_cheW c_mcp
 2826207..2828057 c_mcp
 2875395..2877212 c_mcp
 2992889..2994565 c_mcp
 3621859..3622587 c_cheZ - c_cheB c_cheD c_cheR c_mcp c_cheW c_cheA c_cheY
 3654272..3656077 c_mcp
3275 CDS annotations and 18 chemotaxis genes are found in file

Burkholderia_vietnamiensis_G4
NC_009254.gbk
4039..5739 c_mcp
 109382..111079 mcp
 251354..253060 mcp cheW
 853446..855011 c_mcp
 1012900..1014792 c_mcp c_mcp - - - - - - - - mcp
1108 CDS annotations and 8 chemotaxis genes are found in file

NC_009256.gbk
240127..242409 cheA cheW mcp cheR cheD cheB - cheZ
 978034..979569 mcp
 1511829..1513493 mcp
 1679924..1681717 mcp
 3254739..3256307 c_mcp
3273 CDS annotations and 11 chemotaxis genes are found in file

NC_009255.gbk
331488..333032 c_mcp c_mcp
 416831..418465 c_mcp
 551101..551727 cheC
 871252..872814 c_mcp
 977210..978886 mcp cheW cheR cheW cheA cheB
 1124497..1126017 mcp
 1193264..1194865 mcp
 1468086..1470476 cheA mcp
 1600833..1602473 mcp
 1616195..1617763 mcp
 1719720..1721702 c_mcp
 1779933..1781732 mcp
 1879922..1880332 mcp
 2085523..2087220 c_mcp
 2100537..2101391 cheY - c_mcp
 2238924..2240477 mcp
 2327024..2328010 cheY
2093 CDS annotations and 25 chemotaxis genes are found in file

Burkholderia_xenovorans_LB400
NC_007952.gbk
18633..21023 cheA mcp
 46544..48241 c_mcp
 83635..85257 mcp
 95986..98004 c_mcp
 280141..281769 c_mcp
 397729..399471 c_mcp
 453510..455057 mcp
 600544..602172 mcp
 632198..633742 mcp
 904595..906136 c_mcp
 2024667..2025293 c_cheB c_cheR
 2129244..2130299 c_mcp
 2506803..2508362 c_mcp
 3085341..3085574 mcp
 3234678..3236213 c_mcp
 3351320..3351943 c_cheC
2960 CDS annotations and 18 chemotaxis genes are found in file

NC_007953.gbk
10717..12252 mcp
 632029..633648 mcp
 874660..876210 c_mcp
 946912..948456 c_mcp
 1108895..1110799 mcp
 1190118..1192010 c_mcp
1312 CDS annotations and 6 chemotaxis genes are found in file

NC_007951.gbk
186318..188081 c_mcp
 335435..337270 mcp
 421431..423080 mcp
 814166..815713 mcp
 1575724..1576704 c_cheW
 2249809..2251353 mcp
 2478911..2479585 mcp
 2690395..2692011 c_mcp
 2716189..2717994 c_mcp
 2773547..2775082 mcp
 2899859..2901049 c_mcp
 3366225..3368024 mcp mcp
 3434084..3435760 c_mcp
 4709340..4710050 c_cheZ - c_cheB c_cheD c_cheR c_mcp c_cheW c_cheA
4430 CDS annotations and 21 chemotaxis genes are found in file

Caldicellulosiruptor_saccharolyticus_DSM_8903
NC_009437.gbk
186562..187629 cheB
 438962..441145 mcp
 461462..462739 c_mcp
 908413..908907 c_cheW c_cheA - mcp cheW cheB cheA - cheR - cheW mcp
 1067639..1068676 cheB
 1102289..1103071 cheR
 1445111..1447105 cheA cheW cheC cheD
 1457350..1457853 cheC
 1495230..1495676 cheW
 1869650..1871467 c_mcp
 2599252..2601393 c_mcp
 2633107..2634642 c_mcp - c_mcp
 2676718..2677263 c_mcp
 2945944..2947980 c_mcp
2679 CDS annotations and 26 chemotaxis genes are found in file

Campylobacter_concisus_13826
NC_009802.gbk
421632..422738 cheY
 503469..504551 mcp
 562426..563379 cheV
 606282..606848 cheB
 806565..807431 mcp - cheR
 825632..826903 c_mcp
 964332..964832 mcp mcp
 1184440..1184991 mcp
 1359859..1361823 c_mcp
 1765474..1765971 mcp
 1776887..1777624 c_mcp - - - - - mcp
 1867869..1870457 c_mcp
1929 CDS annotations and 15 chemotaxis genes are found in file

Campylobacter_curvus_525_92
NC_009715.gbk
447160..447579 cheY
 599488..599607 mcp
 677738..679429 mcp - cheR
 837519..839486 mcp
 917975..919942 mcp
 1085637..1086137 mcp
 1257211..1257879 c_cheR
 1437750..1438637 mcp
 1635204..1635701 c_cheW c_cheA
 1821305..1821568 c_mcp
 1859497..1859709 c_mcp
1931 CDS annotations and 13 chemotaxis genes are found in file

Campylobacter_fetus_82-40
NC_008599.gbk
50740..52386 mcp
 168236..169870 mcp - - - - c_mcp
 291749..293047 mcp - - - - - - - cheV cheA cheW
 515549..516634 mcp
 568793..570385 mcp
 815703..816497 c_cheR
 976756..977853 mcp
 1018177..1018692 mcp
 1041532..1043727 mcp
 1206098..1207243 mcp - - - c_mcp
 1293090..1295048 mcp - mcp
 1614490..1616127 mcp
 1661918..1663879 mcp
1719 CDS annotations and 19 chemotaxis genes are found in file

Campylobacter_jejuni
NC_002163.gbk
23665..25443 c_mcp
 76458..77324 c_cheB
 146705..148684 mcp
 226807..227934 c_mcp
 238832..240829 c_mcp
 260378..260899 c_cheW c_cheA c_cheV
 415144..416241 c_mcp
 858763..859551 c_cheR c_cheB
 890799..891473 c_mcp
 1043223..1044512 c_mcp - - - - - - - c_cheY
 1117705..1119084 c_mcp
 1440883..1442985 c_mcp
 1492003..1493991 mcp
1616 CDS annotations and 17 chemotaxis genes are found in file

Campylobacter_jejuni_81-176
NC_008787.gbk
23531..25285 c_mcp
 157478..159457 mcp
 232477..232731 c_mcp c_mcp c_mcp
 244517..246514 c_mcp
 266063..266584 c_cheW c_cheA c_cheV
 416818..417915 c_mcp
 859241..860029 c_cheR c_cheB
 1045805..1047094 c_mcp - - - - - - - c_cheY
 1118850..1119347 c_mcp c_mcp c_mcp
 1418977..1421079 c_mcp
 1466772..1467653 mcp mcp
1653 CDS annotations and 20 chemotaxis genes are found in file

Campylobacter_jejuni_81116
NC_009839.gbk
21921..23699 c_mcp
 152565..154544 mcp
 229677..230489 c_mcp
 241709..243706 c_mcp
 263255..263776 c_cheW c_cheA c_cheV
 424458..425555 c_mcp
 865311..866099 c_cheR c_cheB
 1060195..1061484 c_mcp - - - - - - - c_cheY
 1138424..1139803 c_mcp
 1426477..1428579 c_mcp
 1479302..1481257 mcp
1626 CDS annotations and 15 chemotaxis genes are found in file

Campylobacter_jejuni_RM1221
NC_003912.gbk
21793..23574 c_mcp
 145824..147446 mcp
 276479..278467 c_mcp - c_mcp
 296690..297211 c_cheW c_cheA c_cheV
 453301..454398 c_mcp
 936949..937737 c_cheR c_cheB
 969127..969660 c_mcp
 1169571..1170860 c_mcp - - - - - - - c_cheY
 1237973..1238470 c_mcp c_mcp c_mcp
 1579448..1581550 c_mcp
 1633202..1635157 mcp
1838 CDS annotations and 18 chemotaxis genes are found in file

Campylobacter_jejuni_doylei_269_97
NC_009707.gbk
486795..488174 mcp mcp
 545860..546252 cheY - - - - - - mcp
 790403..790957 cheB
 1486732..1487688 cheV cheA cheW
 1514444..1516438 mcp
 1640058..1642160 c_mcp
 1688239..1690200 mcp
1731 CDS annotations and 11 chemotaxis genes are found in file

Candidatus_Desulfococcus_oleovorans_Hxd3
NC_009943.gbk
227044..228987 mcp
 772274..773551 mcp
 878213..878674 c_mcp
 1020246..1022330 cheA mcp mcp cheW cheR cheY cheD cheB mcp
 1079568..1079972 mcp
 1157751..1158602 c_cheR c_cheB c_cheW c_cheA
 1251379..1252050 c_cheC
 1331452..1332750 mcp
 1827103..1828461 c_mcp
 2010986..2013235 c_mcp
 2102649..2104868 c_mcp
 2392862..2393659 cheY
 2421552..2423231 mcp
 2814850..2815278 c_cheY - c_cheY
 3112942..3114876 mcp
 3939670..3940032 cheY
3265 CDS annotations and 28 chemotaxis genes are found in file

Candidatus_Desulforudis_audaxviator_MP104C
NC_010424.gbk
715748..717787 c_mcp
 728868..730262 mcp
 904988..906640 mcp
 1134674..1135783 mcp
 1204407..1205054 c_cheR
 1644807..1645247 c_cheW c_mcp
 1814723..1815595 c_cheY
 1832494..1833603 c_cheC - c_cheY c_cheC c_cheR c_cheD
 1881660..1882712 c_cheB c_cheA c_cheW
 1900969..1902363 c_mcp mcp mcp
 2054371..2054697 c_cheY
2157 CDS annotations and 20 chemotaxis genes are found in file

Candidatus_Korarchaeum_cryptofilum_OPF8
NC_010482.gbk
41488..42288 mcp
1602 CDS annotations and 1 chemotaxis genes are found in file

Candidatus_Methanoregula_boonei_6A8
NC_009712.gbk
788331..788939 cheY
 867211..870435 cheY
 952002..953237 cheY
 1091247..1091780 c_cheW c_mcp
 1121277..1121642 cheY
 1268470..1269075 c_cheW c_mcp - - - c_cheR
 1360488..1360901 c_cheD c_cheC c_cheA c_cheB c_cheY
 1520987..1522267 c_cheY
 1646789..1648780 mcp cheW mcp cheR
 1898506..1898904 cheY
 2002256..2002921 c_cheY c_cheY
 2401996..2403063 c_cheY
 2429864..2430529 c_cheY
 2476075..2476623 c_cheY
2450 CDS annotations and 25 chemotaxis genes are found in file

Candidatus_Methanosphaerula_palustris_E1_9c
NC_011832.gbk
451886..452521 c_mcp
 997110..998897 mcp cheW mcp cheW
 1102091..1104748 mcp cheW
 1200724..1201044 c_mcp c_mcp
 1294919..1295743 c_cheR
 1360156..1360641 cheW cheR cheW mcp cheW cheB
 1574096..1574641 c_cheY
 1769973..1773023 mcp cheW - mcp
 1839686..1840480 c_cheR c_mcp c_mcp - - c_mcp - c_cheW c_mcp
 1968529..1969023 c_cheD c_cheC c_cheA c_cheB
 2235694..2237556 c_mcp
 2395433..2396059 cheC
 2422186..2422623 c_cheY c_cheW c_cheW c_mcp
 2760855..2763275 mcp cheW
2655 CDS annotations and 38 chemotaxis genes are found in file

Carboxydothermus_hydrogenoformans_Z-2901
NC_007503.gbk
182543..183649 mcp mcp
 785982..786797 mcp
 854332..855900 mcp cheW cheA cheB
 896056..896535 cheD cheR cheC cheY - - - - mcp - mcp cheY - cheR mcp cheW cheB cheY cheA
 923535..924353 mcp
 1153091..1154650 mcp
 2231738..2232979 c_mcp
2619 CDS annotations and 23 chemotaxis genes are found in file

Caulobacter_K31
NC_010338.gbk
106458..107285 c_cheR c_cheY
 237725..239653 mcp
 258686..260668 c_mcp
 305763..307736 mcp cheX cheY cheA cheW cheR cheB cheY cheD - cheY
 673962..675920 cheA cheW mcp mcp cheW cheR cheB
 706750..707202 cheW
 801568..802035 c_cheW
 1210257..1211762 mcp
 1284527..1285030 c_cheY
 1439290..1440774 mcp
 1473499..1475346 c_mcp
 1720686..1722488 mcp
 2363582..2365390 c_mcp
 2657357..2658880 mcp
 3301460..3301981 cheY
 3475594..3477192 mcp
 3573560..3574195 c_cheC c_cheY c_cheA c_cheR c_cheB c_cheW c_mcp
 4289104..4290207 c_mcp - - cheY
 4665962..4667569 mcp
 4687295..4687888 cheY
5061 CDS annotations and 43 chemotaxis genes are found in file

Caulobacter_crescentus
NC_002696.gbk
66331..68127 c_mcp
 362218..364221 c_mcp
 443064..444677 mcp - mcp cheX cheY cheA cheW cheR cheB cheY cheD - cheY
 530322..532190 mcp
 644468..644845 cheY c_mcp - c_cheY - mcp cheA cheW cheY cheB cheR
 841826..842278 cheW
 1517662..1518207 c_cheY
 1546711..1548225 mcp
 1828753..1830258 c_mcp
 2447983..2448501 cheY
 2476755..2479100 c_mcp
 2518626..2520293 c_mcp
 2906775..2907524 mcp
 3028716..3030095 c_mcp
 3068978..3071185 c_mcp - - - - mcp
 3242090..3242566 cheW
 3387789..3389615 mcp - - - - - - - - - cheY
 3518542..3519042 cheY
 3595840..3597609 mcp - - - - - - - - mcp
 3714777..3715142 cheY cheR
3737 CDS annotations and 42 chemotaxis genes are found in file

Caulobacter_crescentus_NA1000
NC_011916.gbk
66331..68127 c_mcp
 169387..170526 mcp
 443064..444677 mcp - mcp - cheY cheA cheW cheR cheB cheY cheD - cheY
 556424..558220 mcp - - - - c_mcp
 670929..672842 c_mcp - c_cheY mcp cheA cheW cheY cheB cheR
 867791..868309 cheW
 1543638..1544192 c_cheY
 1572606..1574201 mcp
 1854729..1856273 c_mcp
 2473963..2474481 cheY
 2502736..2505081 c_mcp
 2544607..2546286 c_mcp
 2932755..2933504 mcp
 3054695..3056206 c_mcp
 3094958..3097204 c_mcp - - - - mcp
 3268075..3268551 cheW
 3413760..3415601 mcp - - - - - - - - - cheY
 3544531..3545031 cheY
 3621829..3623598 mcp - - - - - - - - mcp
 3740756..3741133 cheY cheR
3876 CDS annotations and 41 chemotaxis genes are found in file

Cellvibrio_japonicus_Ueda107
NC_010995.gbk
114520..115419 c_cheB
 237624..239966 mcp
 627350..627982 mcp mcp mcp
 945654..947375 mcp
 1394352..1396067 mcp cheR
 1606330..1607628 c_mcp
 2118608..2118715 cheV
 2213980..2214663 cheY
 2254427..2255302 c_cheR c_cheV
 2407356..2408993 c_mcp
 2461946..2462434 c_cheW c_cheW - - - c_cheB c_cheA c_cheZ c_cheY
 3099430..3101325 c_mcp
 3448245..3449285 c_cheB c_cheB c_cheR c_mcp - c_cheA - c_cheY c_mcp - - - - - c_mcp
 4012225..4013844 mcp
 4162105..4164108 mcp
 4228397..4229887 mcp
 4278714..4280279 c_mcp
3754 CDS annotations and 33 chemotaxis genes are found in file

Chlorobium_limicola_DSM_245
NC_010803.gbk
861931..862122 cheY
2434 CDS annotations and 1 chemotaxis genes are found in file

Chlorobium_phaeobacteroides_DSM_266
NC_008639.gbk
905520..906104 c_cheB
 2033353..2033715 c_cheY
2650 CDS annotations and 2 chemotaxis genes are found in file

Chloroflexus_aggregans_DSM_9485
NC_011831.gbk
2622094..2622540 c_cheW
 2920313..2921746 c_cheR c_cheB - c_cheA c_mcp - c_cheW
 3248522..3249673 cheR
3729 CDS annotations and 7 chemotaxis genes are found in file

Chloroflexus_aurantiacus_J_10_fl
NC_010175.gbk
1162781..1164196 c_cheR c_cheB c_cheW - - c_mcp c_mcp - c_cheW
 1962306..1962758 c_cheW
 2287524..2287985 cheW - mcp - - cheB cheR
 2889647..2890336 cheY
 5065634..5066062 cheY
3853 CDS annotations and 13 chemotaxis genes are found in file

Chloroherpeton_thalassium_ATCC_35110
NC_011026.gbk
28069..28479 c_cheY
 705384..705791 c_mcp
 788840..789166 c_mcp
 1954173..1955189 cheY
 2825871..2828552 mcp cheA cheA cheW cheW
 2951759..2953729 c_mcp - c_cheW
 3155825..3156811 cheY
2709 CDS annotations and 12 chemotaxis genes are found in file

Chromobacterium_violaceum
NC_005085.gbk
37846..39828 c_mcp
 108255..109883 mcp
 264084..265706 c_mcp - - - - - - - c_mcp
 411276..412694 c_mcp
 656895..658526 mcp
 739034..741106 mcp
 900973..902235 mcp
 927362..929353 mcp
 1047647..1048717 c_cheB - c_mcp c_cheW c_mcp c_cheA - c_cheY
 1128305..1130191 mcp mcp
 1397063..1398661 c_mcp
 1429133..1430932 mcp
 1494564..1496213 mcp
 1541910..1543244 c_mcp
 1630527..1631642 c_mcp
 1789398..1790351 c_mcp
 1818826..1819779 mcp
 1835852..1837177 c_mcp
 1855286..1857367 c_mcp
 2003369..2005003 c_mcp
 2077402..2078529 c_mcp
 2649730..2651364 c_mcp
 2698292..2699371 c_cheB c_cheR c_cheW c_mcp c_cheA - c_cheY c_mcp
 2859803..2860969 c_mcp
 3107729..3109237 mcp - - - - - - c_mcp
 3184833..3186440 c_mcp
 3312165..3313109 c_cheV
 3576949..3578838 c_mcp
 3615281..3617266 mcp mcp
 3732220..3733299 c_cheB c_cheR c_mcp - - c_cheW c_cheA c_cheY - - cheV cheV cheY cheZ cheA
 3946637..3948652 mcp
 3992927..3993784 c_cheR
 4171089..4172717 mcp
 4495672..4497315 c_mcp c_mcp
 4580730..4582379 c_mcp
 4637217..4638854 mcp
4407 CDS annotations and 62 chemotaxis genes are found in file

Chromohalobacter_salexigens_DSM_3043
NC_007963.gbk
39668..41449 mcp
 147812..149653 mcp
 199527..200810 mcp
 1018489..1019841 c_mcp c_mcp
 1245727..1247826 mcp
 1609613..1611367 c_mcp
 1672454..1674154 c_mcp
 1966985..1969093 mcp
 2246371..2248041 c_mcp
 2279667..2280356 c_cheZ - c_mcp - c_cheR c_mcp c_cheW c_cheA
 3109195..3110829 c_mcp
3298 CDS annotations and 17 chemotaxis genes are found in file

Citrobacter_koseri_ATCC_BAA-895
NC_009792.gbk
500060..501064 c_cheY
 535953..538799 cheY
 1040389..1042416 cheA cheW - - - mcp - cheR cheB cheY cheZ
 1251209..1252993 c_mcp
 1280804..1281817 cheY
 1479779..1481722 mcp
 3350715..3351827 c_mcp
 3452382..3454280 c_mcp
 3521642..3523924 c_cheY
 4066532..4068217 c_mcp
 4142027..4143592 c_mcp
4980 CDS annotations and 17 chemotaxis genes are found in file

Clavibacter_michiganensis_NCPPB_382
NC_009480.gbk
757050..759155 c_mcp
 1046366..1048186 mcp
2984 CDS annotations and 2 chemotaxis genes are found in file

Clostridium_acetobutylicum
NC_003030.gbk
110750..112144 mcp
 128104..128469 cheY cheA cheW mcp cheR cheY
 279643..281709 mcp
 443742..444590 c_mcp
 499814..500827 mcp c_mcp - - - - - - - - - mcp
 630916..632643 mcp mcp
 678868..679743 cheY cheX
 859573..860397 mcp
 930520..932526 mcp - - - - - - - - - c_mcp
 1040611..1042614 mcp
 1375764..1376666 cheV
 1495896..1497602 c_mcp
 1528839..1530554 mcp
 1666272..1667123 mcp
 1722695..1724008 mcp
 1743795..1745816 mcp mcp cheY
 1853272..1853622 mcp
 2308295..2308693 c_cheW c_cheY c_cheC c_cheA c_cheR c_cheB c_cheD c_cheW
 2524596..2524991 c_cheY
 2535793..2536665 mcp mcp
 2591587..2592549 mcp
 2654663..2656660 c_mcp
 2720374..2722368 c_mcp
 2872493..2873860 mcp c_mcp
 2891966..2893414 mcp - - c_mcp - - - - - - - - - mcp
 2931267..2932979 mcp
 2950778..2952814 c_mcp
 3392427..3394226 c_mcp
 3524799..3526910 c_mcp
 3566181..3567329 c_mcp - - - - - - - - mcp
 3676745..3678493 c_mcp
 3705037..3707079 c_mcp c_mcp
 3740504..3741337 c_mcp
 3892795..3894903 c_mcp
3672 CDS annotations and 59 chemotaxis genes are found in file

Clostridium_beijerinckii_NCIMB_8052
NC_009617.gbk
334109..334639 mcp - - - - - - - mcp - - - - - - mcp
 369830..371539 mcp
 418892..420529 mcp
 798073..799788 mcp - mcp
 913563..914462 cheW
 974346..976055 mcp
 1062609..1064609 mcp - - mcp
 1636368..1637198 mcp mcp
 1674736..1676499 c_mcp
 1720482..1720787 mcp
 1992278..1993996 mcp
 2188726..2189685 mcp
 2553257..2554969 mcp
 2599132..2600832 mcp
 2743242..2744582 cheY
 2919936..2920298 cheY
 3221407..3222393 mcp
 3239684..3241405 c_mcp
 3307030..3309024 mcp - - - - - - - - c_mcp c_mcp
 3338482..3339831 c_mcp
 3405749..3407752 c_mcp
 3459828..3461936 c_mcp
 3478841..3480553 c_mcp
 3527480..3528427 c_mcp
 3550680..3552401 c_mcp
 3647598..3649307 c_mcp
 3864570..3866582 c_mcp
 3902990..3904702 mcp
 4028772..4029593 c_mcp
 4073299..4075335 c_mcp
 4172987..4174981 c_mcp
 4223140..4225137 c_mcp
 4346992..4347813 mcp - - - - - - c_mcp
 4367902..4369593 c_mcp
 4390074..4390919 c_mcp
 4531530..4533245 c_mcp c_cheW - - - - - - c_mcp
 4605538..4607337 c_mcp - - - - c_mcp c_cheW c_cheA
 4681145..4682842 c_mcp - - - - - - - - mcp
 4741552..4743252 c_mcp
 4790529..4792241 c_mcp
 4805413..4806297 c_cheY - - - - - c_cheB c_cheR c_mcp c_cheA c_cheW
 4958140..4958541 c_cheW c_cheY c_cheC c_cheA c_cheR c_cheB c_cheD c_cheW
 5116867..5118573 c_mcp - - c_mcp
 5162416..5164119 mcp
 5332117..5333070 mcp
 5434686..5436434 mcp
 5502593..5503900 c_mcp
 5567563..5569680 c_mcp
 5603097..5604359 c_mcp
 5636151..5637755 c_mcp c_cheW c_mcp c_cheY - c_cheB c_cheR c_mcp c_cheA - - c_mcp
 5785244..5787250 c_mcp
 5831896..5832363 c_cheX c_cheY - - - - - c_mcp
 5955509..5957683 c_mcp
5020 CDS annotations and 90 chemotaxis genes are found in file

Clostridium_botulinum_A
NC_009495.gbk
468193..470247 c_mcp
 524980..526671 mcp
 599702..601726 mcp
 649514..651505 mcp
 796125..798137 mcp
 828168..829634 mcp
 922099..924579 c_mcp
 1478288..1480006 mcp
 1661203..1663275 mcp
 1690392..1691348 mcp
 1803121..1804593 mcp - - - - mcp
 1880679..1882682 mcp - - - c_cheV - - - - - - - - - cheX
 1940153..1942174 mcp
 2039662..2041371 c_mcp
 2137371..2139020 c_mcp
 2356393..2357544 c_mcp
 2601785..2603812 c_mcp
 2840610..2841458 c_mcp
 2893582..2894742 c_cheD - c_cheW c_cheB c_cheC c_cheA c_cheR c_cheB c_cheD c_cheW
 2969222..2970916 c_mcp - - - - - c_mcp
 2998920..3000632 c_mcp
 3419836..3421842 c_mcp
 3803553..3805349 c_mcp
3566 CDS annotations and 35 chemotaxis genes are found in file

Clostridium_botulinum_A3_Loch_Maree
NC_010520.gbk
481590..483644 c_mcp
 538257..539948 mcp
 622281..624305 mcp
 672797..674788 mcp
 830207..832219 mcp
 869980..871446 mcp
 947665..950145 c_mcp
 1550893..1552611 mcp
 1767358..1769430 mcp
 1801080..1802024 mcp
 1904433..1905905 mcp - - - mcp
 1939965..1941968 mcp - - - c_cheV - - - - - - - cheY cheX
 1999364..2001385 mcp
 2156321..2158030 c_mcp
 2251878..2253527 c_mcp
 2465463..2466614 c_mcp
 2664576..2666594 c_mcp
 2902429..2903277 c_mcp
 2955260..2955655 c_cheW c_cheY c_cheC c_cheA c_cheR c_cheB c_cheD c_cheW
 3015685..3016287 c_mcp - c_mcp
 3030769..3032463 c_mcp - - - - - c_mcp
 3061539..3063251 c_mcp
 3498047..3500053 c_mcp
 3904557..3906353 c_mcp
3655 CDS annotations and 37 chemotaxis genes are found in file

Clostridium_botulinum_A_ATCC_19397
NC_009697.gbk
431706..433760 c_mcp
 498584..500275 mcp
 573354..575378 mcp
 623166..625157 mcp
 769735..771747 mcp
 801778..803244 mcp
 894426..896906 c_mcp
 1446908..1448626 mcp
 1631713..1633785 mcp
 1660902..1661858 mcp
 1773703..1775175 mcp - - - mcp
 1809087..1811090 mcp - - - c_cheV - - - - - - - - cheY cheX
 1868792..1870813 mcp
 1968303..1970012 c_mcp
 2066012..2067661 c_mcp
 2285118..2286269 c_mcp
 2473809..2475827 c_mcp
 2754022..2754870 c_mcp
 2809170..2809565 c_cheW c_cheY c_cheC c_cheA c_cheR c_cheB c_cheD c_cheW
 2882634..2884328 c_mcp - - - - - c_mcp
 2912332..2914044 c_mcp
 3395825..3397831 c_mcp
 3780087..3781883 c_mcp
3548 CDS annotations and 35 chemotaxis genes are found in file

Clostridium_botulinum_A_Hall
NC_009698.gbk
431698..433752 c_mcp
 518972..520663 mcp
 593790..595814 mcp
 623207..625198 mcp
 769902..771914 mcp
 801945..803411 mcp
 894593..897073 c_mcp
 1447400..1449118 mcp
 1632199..1634271 mcp
 1661387..1662343 mcp
 1774188..1775660 mcp - - - mcp
 1809572..1811575 mcp - - - c_cheV - - - - - - - - - cheX
 1869277..1871298 mcp
 1968520..1970229 c_mcp
 2066231..2067880 c_mcp
 2446154..2448172 c_mcp
 2690949..2691797 c_mcp
 2746096..2746491 c_cheW c_cheY c_cheC c_cheA c_cheR c_cheB c_cheD c_cheW
 2819560..2821254 c_mcp - - - - - c_mcp
 2849257..2850969 c_mcp
 3292932..3294938 c_mcp
 3677197..3678993 c_mcp
3404 CDS annotations and 33 chemotaxis genes are found in file

Clostridium_botulinum_B1_Okra
NC_010516.gbk
498926..500980 c_mcp
 555197..556888 mcp
 625533..627563 mcp
 675412..677403 mcp
 813261..815273 mcp
 849669..851135 mcp
 924912..927392 c_mcp
 1516802..1518520 mcp
 1692587..1694659 mcp
 1730798..1731742 mcp
 1845191..1846663 mcp - - - mcp
 1880606..1882609 mcp - - - - c_cheV - - - - - - - - cheY cheX
 1940316..1942337 mcp
 2047050..2048759 c_mcp
 2146622..2148271 c_mcp
 2393083..2394234 c_mcp
 2589957..2591975 c_mcp
 2871776..2872624 c_mcp
 2914904..2915299 c_cheW c_cheY c_cheC c_cheA c_cheR c_cheB c_cheD c_cheW
 2987456..2989150 c_mcp - - - - - c_mcp
 3018005..3019717 c_mcp
 3488385..3490391 c_mcp
 3875356..3877152 c_mcp
3657 CDS annotations and 35 chemotaxis genes are found in file

Clostridium_botulinum_B_Eklund_17B
NC_010674.gbk
62297..63991 mcp - - - - - - - mcp
 669679..671388 mcp
 816436..816885 cheW cheD - cheR cheA cheC - cheW
 1034194..1036182 mcp
 1091908..1093968 mcp
 1618313..1619215 cheV
 1798892..1800835 mcp
 1815028..1817034 mcp
 1862717..1862905 c_mcp
 1950855..1952855 mcp
 2049233..2050915 c_mcp
 2278398..2280407 c_mcp
 2768844..2770613 c_mcp - - - - c_mcp
 3032389..3033222 c_mcp
 3074711..3076390 c_mcp
 3092205..3093884 c_mcp
 3167072..3168133 mcp
 3265049..3267151 c_mcp
 3276253..3277110 mcp
 3344349..3346403 c_mcp
 3438996..3440462 c_mcp
 3454347..3455591 c_mcp
 3478454..3480334 mcp
3473 CDS annotations and 30 chemotaxis genes are found in file

Clostridium_botulinum_E3_Alaska_E43
NC_010723.gbk
49985..51679 mcp - - - - - - - mcp
 634873..636582 mcp
 649405..650865 mcp
 711798..713255 mcp
 793905..794354 cheW cheD - cheR cheA cheC cheY cheW
 993183..995168 mcp
 1053878..1055938 mcp
 1540046..1540867 mcp
 1573498..1574403 cheV
 1733111..1734793 mcp - - mcp
 1795862..1797418 mcp
 1923480..1925177 mcp
 1947496..1948323 c_mcp
 1993307..1995313 c_mcp - - - - - - - - - c_mcp - c_mcp
 2134640..2135743 c_mcp - - - - - - - c_mcp
 2536734..2538416 c_mcp
 2592206..2593975 c_mcp - - - - - c_mcp
 2716621..2718645 c_mcp
 2850512..2850979 c_cheX - - - - - c_mcp
 2896193..2897872 c_mcp - - - - - - - - - c_mcp
 2955385..2957076 c_mcp
 2981477..2982541 mcp
 3076951..3079056 c_mcp - - - - - - - - - mcp
 3102644..3104656 c_mcp
 3151478..3153532 c_mcp c_mcp
 3182127..3183839 c_mcp
 3257651..3259117 c_mcp
 3273096..3274340 c_mcp
 3292849..3294729 mcp
 3582004..3584043 mcp
3256 CDS annotations and 46 chemotaxis genes are found in file

Clostridium_botulinum_F_Langeland
NC_009699.gbk
478471..480525 c_mcp
 537276..538958 mcp
 608908..610938 mcp
 659630..661621 mcp
 797018..799030 mcp
 841299..842765 mcp
 942079..944559 c_mcp
 1524551..1526269 mcp
 1701972..1704044 mcp
 1740182..1741138 mcp
 1852737..1854209 mcp - - - mcp
 1886090..1888093 mcp - - - c_cheV - - - - - - - - cheY cheX
 1945618..1947639 mcp
 2097190..2098899 c_mcp
 2195412..2197061 c_mcp
 2404281..2405432 c_mcp
 2650478..2652496 c_mcp
 2889040..2889888 c_mcp
 2919437..2919832 c_cheW c_cheY c_cheC c_cheA c_cheR c_cheB c_cheD c_cheW
 2992548..2994242 c_mcp - - - - - c_mcp
 3023121..3024833 c_mcp
 3513041..3515047 c_mcp
 3906749..3908545 c_mcp
3635 CDS annotations and 35 chemotaxis genes are found in file

Clostridium_cellulolyticum_H10
NC_011898.gbk
52670..54397 c_mcp
 248175..249629 mcp - c_mcp
 325968..327662 c_mcp
 568831..570306 mcp - - mcp
 680587..681054 cheW
 1681104..1682819 mcp
 2075423..2076220 c_cheR
 2383427..2383915 c_cheD c_cheC c_cheW c_cheA c_cheB - - - - - - - - - c_cheC
 2456288..2456707 cheW c_mcp
 2551002..2552249 mcp
 2615770..2617800 c_mcp
 2661296..2661760 c_cheC
 2693047..2693697 c_cheB - c_mcp c_cheW c_cheA
 3048264..3050306 c_mcp
 3175300..3176760 c_mcp
 3423278..3425593 c_mcp
 3442650..3444134 mcp - mcp
 3762730..3764928 c_mcp - - - - - - - mcp
3377 CDS annotations and 31 chemotaxis genes are found in file

Clostridium_difficile_630
NC_009089.gbk
638828..639190 cheB cheC cheD cheW - - cheA - cheR cheB
3701 CDS annotations and 7 chemotaxis genes are found in file

Clostridium_kluyveri_DSM_555
NC_009706.gbk
123054..124853 mcp
 381179..383182 mcp
 397741..399921 c_mcp
 551947..552990 c_cheB
 725941..727950 c_mcp
 1171927..1172289 cheY cheA cheW mcp - - - - - - - mcp
 1328999..1330993 mcp
 1525807..1527582 mcp
 1785073..1785891 c_mcp
 2078372..2080084 c_mcp - - c_mcp - c_mcp
 2159568..2159969 c_cheW - c_cheC c_cheA c_cheR c_cheB c_cheD c_cheW
 2245362..2246237 c_cheY
 2275324..2277372 c_mcp
 2294003..2295718 mcp c_mcp
 2489328..2491511 c_mcp
 2805828..2807834 c_mcp
 2859871..2861847 c_mcp
 2898797..2900509 c_mcp
 3101564..3103633 mcp
 3143835..3144896 c_mcp
 3177524..3179236 c_mcp
 3480035..3481078 mcp - - - c_mcp - - - - - mcp mcp
3838 CDS annotations and 38 chemotaxis genes are found in file

Clostridium_kluyveri_NBRC_12016
NC_011837.gbk
123054..124853 mcp
 381156..383183 mcp
 397742..399922 c_mcp
 429494..430045 cheY
 552979..553347 c_cheR
 725916..727925 c_mcp
 1084845..1085993 c_mcp - - - - - - - - c_cheY
 1136184..1137707 c_mcp
 1171801..1172163 cheY - - mcp - - - - - - - mcp
 1276501..1277358 cheY - - - - - - - - c_mcp
 1299563..1300069 c_mcp
 1328873..1330867 mcp
 1525681..1527456 mcp
 1784947..1785765 c_mcp
 1860543..1861427 cheY
 1903755..1905392 c_mcp
 1949685..1950113 c_mcp
 2009876..2011588 c_mcp - - c_mcp - c_mcp
 2088842..2090032 c_cheC - - c_cheY c_cheC - c_cheR
 2130256..2132043 c_mcp
 2176419..2176883 c_cheC c_cheY
 2206827..2208875 c_mcp
 2225506..2227221 mcp c_mcp
 2309939..2311432 mcp
 2343637..2344626 c_mcp
 2420831..2422840 c_mcp
 2494919..2496607 c_mcp c_mcp
 2737331..2739352 c_mcp
 2791374..2793350 c_mcp
 2830300..2832012 c_mcp
 2986234..2987526 mcp
 3033066..3035135 mcp
 3075337..3076404 c_mcp
 3109026..3110738 c_mcp
 3254330..3258157 c_mcp
 3411537..3412580 mcp - - - c_mcp - - - - mcp
 3682177..3682527 mcp
3468 CDS annotations and 51 chemotaxis genes are found in file

Clostridium_novyi_NT
NC_008593.gbk
73400..74263 cheY
 120602..122401 mcp
 277519..279531 c_mcp
 301439..303163 mcp
 490365..491834 mcp
 1073067..1073519 cheW cheD cheB cheR cheA cheC cheY cheW
 1282208..1283041 mcp
 1319049..1320770 c_mcp
 1485954..1487483 c_mcp
 1531640..1533373 c_mcp - - - - - - - c_cheV - c_mcp - - - - - - - - - c_mcp
 1680823..1682817 c_mcp
 1828687..1830408 c_mcp
 1999949..2001661 c_mcp
 2170489..2172207 c_mcp
 2267888..2268934 c_mcp - - - c_mcp
 2288423..2290327 c_mcp
2315 CDS annotations and 27 chemotaxis genes are found in file

Clostridium_perfringens
NC_003366.gbk
506921..507784 mcp
2660 CDS annotations and 1 chemotaxis genes are found in file

Clostridium_phytofermentans_ISDg
NC_010001.gbk
195976..196446 cheC
 249113..251323 mcp
 319531..319989 cheW
 354430..356565 mcp - - - - - - - cheY
 488237..489733 mcp
 555968..557662 mcp
 627945..630125 mcp
 728797..730155 mcp
 785091..786692 mcp mcp - - - - - - - mcp mcp
 966486..968486 mcp
 1307566..1309035 mcp
 1325075..1326331 mcp
 1486134..1487822 mcp
 1817390..1819093 mcp
 1869750..1871774 mcp
 1947918..1949519 cheY
 2016021..2017391 mcp - - c_mcp
 2312810..2314963 mcp
 2438851..2440587 c_mcp
 2571880..2573673 mcp
 3005002..3005778 c_cheR
 3276291..3276776 c_cheD c_cheC c_cheW c_cheA c_cheB
 3290160..3291365 c_cheC
 3475326..3476234 c_cheW
 3784185..3785759 c_mcp
 3907719..3909908 c_mcp
 4023831..4025027 c_cheR
 4049796..4050236 c_cheY
 4243489..4245483 c_mcp - - - c_mcp
 4436346..4438502 c_mcp
 4507271..4509559 c_mcp
 4748822..4750540 c_mcp
3902 CDS annotations and 42 chemotaxis genes are found in file

Clostridium_tetani_E88
NC_004557.gbk
129015..130868 mcp
 281346..283265 mcp
 478783..480489 mcp
 725416..726267 mcp
 909774..911330 c_mcp
 941464..943563 mcp
 981065..983131 mcp
 1004043..1006124 mcp - - - - - - - - mcp
 1227261..1228748 mcp
 1297044..1298759 mcp
 1407047..1409056 c_mcp
 1611072..1611941 mcp
 1633654..1635459 c_mcp - - c_mcp
 1661019..1663016 c_mcp
 1840249..1840653 c_cheW c_cheY c_cheC c_cheA c_cheR - c_cheD c_cheW
 1944883..1946643 c_mcp - - c_mcp
 1974357..1976408 c_mcp
 1999106..2000815 c_mcp
2373 CDS annotations and 27 chemotaxis genes are found in file

Clostridium_thermocellum_ATCC_27405
NC_009012.gbk
47035..47292 cheW mcp
 110717..111148 c_cheW
 155120..155584 cheX
 326614..328101 mcp
 358784..359893 cheR - - - - - - - mcp mcp
 498519..500786 mcp
 602289..603353 cheB cheA cheW cheC cheD
 872583..873365 cheR
 945374..945895 c_mcp
 975554..976597 c_cheB c_cheR c_cheW c_cheA c_cheY
 1053055..1053633 c_cheW
 1403822..1404268 c_cheX
 1477525..1478295 mcp
 1538134..1540602 c_mcp
 1600878..1601249 c_cheY
 1684529..1684903 c_cheY
 1808130..1810406 c_mcp - - - - - - - - c_mcp
 2711568..2712653 c_cheB c_cheR c_mcp c_cheA c_cheW
 2753621..2754085 cheC
 2872160..2872672 cheX
 3141839..3143095 mcp
 3328547..3328972 cheW cheA mcp cheR cheB
 3500382..3502037 mcp
 3552839..3553330 cheW mcp - - - - - mcp
 3596342..3597724 mcp
 3727818..3729068 c_mcp - - - - - - - cheY
3189 CDS annotations and 49 chemotaxis genes are found in file

Colwellia_psychrerythraea_34H
NC_003910.gbk
147284..149236 mcp
 415440..415904 c_cheC
 777129..779114 mcp
 1300181..1301854 mcp
 1477363..1479288 mcp
 1515071..1516000 cheV - cheR
 1563201..1563584 cheY cheZ cheA cheB - - - cheW cheW
 1671484..1673025 mcp
 1995826..1997814 c_mcp
 2125636..2127750 c_mcp
 2771957..2773087 mcp
 2850773..2852230 c_mcp
 3178135..3179718 c_mcp
 3422885..3424492 mcp
 4004354..4006264 c_mcp
 4032241..4033947 mcp
 4101646..4103670 mcp - - - mcp
 4525210..4525563 c_cheY
 4603331..4605190 c_mcp
 4781655..4783673 mcp
 4941272..4943377 mcp
 4963379..4964980 c_mcp
 4985350..4987251 mcp
 5217497..5219032 mcp
 5267868..5269451 mcp - - mcp
4909 CDS annotations and 33 chemotaxis genes are found in file

Coprothermobacter_proteolyticus_DSM_5265
NC_011295.gbk
92033..94027 mcp
 281215..283269 cheA cheC cheD
 311500..311868 cheY - - - - - - - - - cheR
 1344560..1346557 mcp
1482 CDS annotations and 7 chemotaxis genes are found in file

Corynebacterium_glutamicum_ATCC_13032_Kitasato
NC_003450.gbk
1440672..1441586 c_mcp
 1623024..1624838 c_mcp
 1830765..1832066 mcp
2991 CDS annotations and 3 chemotaxis genes are found in file

Corynebacterium_urealyticum_DSM_7109
NC_010545.gbk
1679417..1680595 mcp
2024 CDS annotations and 1 chemotaxis genes are found in file

Cupriavidus_taiwanensis
NC_010528.gbk
95558..95965 cheY
 143123..143734 c_cheY
 237298..237993 c_cheY
 509996..510685 c_cheY
 741477..741992 cheY cheY cheW mcp cheW
 1383156..1383827 cheY
 1562170..1563393 c_cheY
 1930050..1931615 c_mcp
 2030583..2031257 cheY
 2746946..2747953 c_cheY c_cheY
 3321600..3322304 cheY
3135 CDS annotations and 16 chemotaxis genes are found in file

NC_010530.gbk
6891..7433 cheY
 256363..258174 mcp - cheY cheW - mcp - - - - - cheA cheW cheR cheD cheB cheY cheZ
 1756741..1758231 c_mcp
 1898315..1898806 cheW - cheW cheA
 1932488..1933153 cheY
 2142750..2143475 c_cheY
 2193014..2193982 c_cheW
 2240309..2242228 c_mcp
 2412528..2414081 mcp
2243 CDS annotations and 21 chemotaxis genes are found in file

Cyanobacteria_bacterium_Yellowstone_A-Prime
NC_007775.gbk
1263499..1264620 c_mcp
 2169520..2170581 c_mcp - - - c_cheW
 2755039..2755503 cheW mcp
2760 CDS annotations and 5 chemotaxis genes are found in file

Cyanobacteria_bacterium_Yellowstone_B-Prime
NC_007776.gbk
746837..747958 mcp
 2026183..2028675 c_mcp c_cheW
 2844901..2845449 cheW mcp
2862 CDS annotations and 5 chemotaxis genes are found in file

Cyanothece_ATCC_51142
NC_010547.gbk
no chem. genes found in 449 CDS

NC_010546.gbk
453091..453621 c_cheW
 722997..723521 cheW
 2012349..2012795 c_cheY
 2691154..2694408 cheA
 4313788..4314312 c_cheW c_cheA - - - c_cheW c_cheY
 4453023..4456022 cheA cheW
 4685663..4686211 cheW
4762 CDS annotations and 11 chemotaxis genes are found in file

Cyanothece_PCC_7424
NC_011729.gbk
471270..471908 cheB cheR
 1093294..1094538 c_cheY
 1301961..1302977 c_cheB
 1675058..1676062 c_cheB - c_cheA c_cheW
 2195313..2195792 cheW mcp mcp cheA
 2273711..2274580 cheA
 2320818..2321252 cheW cheR mcp
 3080402..3080893 c_cheW c_cheA c_mcp c_mcp - - - - c_cheW c_cheY - - c_cheA c_mcp c_cheW
 3351491..3351865 cheY cheW mcp
 4534777..4537590 c_mcp
 5096907..5099831 c_cheA c_mcp c_cheW
 5199609..5202992 cheA
5218 CDS annotations and 32 chemotaxis genes are found in file

Cyanothece_PCC_7425
NC_011884.gbk
393328..393978 cheY
 878292..878786 cheW mcp cheA cheW
 1256107..1256466 cheY cheW mcp mcp cheA cheW
 2922829..2924016 mcp
 2986978..2987424 c_cheY
 3097788..3098801 cheB cheB cheR
 3730879..3734346 c_cheA c_mcp c_cheW
 4830127..4830654 cheW - mcp cheW
4962 CDS annotations and 22 chemotaxis genes are found in file

Cyanothece_PCC_8801
NC_011726.gbk
410213..412903 cheA
 744533..747175 c_mcp c_cheW c_cheY
 793868..795322 mcp mcp cheA cheB cheR cheW
 978024..978653 c_cheC
 1507201..1508895 c_mcp c_cheR c_cheW
 1800833..1804132 c_mcp
 2102560..2103321 cheW
 2638915..2642211 cheA
 2981514..2982074 c_cheY
 3484400..3484765 cheY cheW mcp - mcp cheA cheW
 3942085..3943134 cheB
 4201345..4204314 c_cheA c_mcp c_cheW
 4267769..4268623 cheA
 4362270..4362788 cheB
 4482972..4483346 c_mcp
 4504431..4504943 cheW mcp cheW
4256 CDS annotations and 34 chemotaxis genes are found in file

Cytophaga_hutchinsonii_ATCC_33406
NC_008255.gbk
179288..179725 cheY
 1399007..1399408 c_cheY
 2425499..2426092 c_cheB c_cheR - - c_cheY
 2794915..2795313 c_cheY
 2954240..2955289 c_cheA
 3664635..3665036 c_cheY
3785 CDS annotations and 8 chemotaxis genes are found in file

Dechloromonas_aromatica_RCB
NC_007298.gbk
623889..625406 c_mcp
 792343..793560 mcp - - cheW - - cheR cheD cheB - cheW cheW - cheZ
 1173541..1176216 c_cheW
 1244860..1246116 mcp - - - cheW - cheR - cheB
 2311625..2311906 c_cheY
 2696355..2697473 mcp
 2922991..2924625 mcp
 2964402..2965334 c_mcp
 3058437..3059630 c_mcp
 3104999..3106612 mcp
 3336136..3337944 c_mcp
 3354075..3355700 mcp
 3368673..3369896 mcp
 3833253..3834917 c_mcp
 4185681..4191281 c_cheW c_mcp c_cheW
 4308216..4309502 c_mcp
4171 CDS annotations and 28 chemotaxis genes are found in file

Deinococcus_radiodurans
NC_001264.gbk
387968..390199 mcp mcp mcp cheA
365 CDS annotations and 4 chemotaxis genes are found in file

NC_001263.gbk
no chem. genes found in 2620 CDS

Delftia_acidovorans_SPH-1
NC_010002.gbk
42121..43824 mcp
 195296..196948 c_mcp
 640827..642659 c_mcp
 665189..665803 c_cheZ
 715633..717831 cheA cheW cheR cheD cheB
 820191..821888 c_mcp cheW mcp
 1763957..1764484 cheW mcp cheA
 1797432..1799039 c_mcp
 1873327..1874904 mcp
 2558777..2560504 mcp
 2615672..2617411 mcp
 3400521..3402680 mcp
 3573685..3575637 c_mcp
 3805634..3807196 mcp - mcp
 3950953..3953793 c_cheW
 3980832..3982370 mcp
 4116626..4117363 cheD - - mcp - - - - - - - - cheW - - - - - - - mcp
 4164411..4166243 c_mcp
 4217784..4218398 c_cheB c_cheR - - - c_mcp
 4702769..4704184 c_mcp
 4830153..4831709 mcp
 4974499..4976298 mcp
 5389463..5391307 c_mcp c_mcp
 5632811..5634580 c_mcp
 5854425..5855984 c_mcp
 5945245..5946771 c_mcp
 5992432..5993898 mcp
 6003652..6005559 c_mcp - - c_mcp
 6505703..6507559 mcp
6040 CDS annotations and 45 chemotaxis genes are found in file

Desulfatibacillum_alkenivorans_AK_01
NC_011768.gbk
142876..144957 c_mcp
 394534..394995 c_cheC c_cheW
 591657..592220 c_mcp
 633354..635225 mcp
 796695..799052 mcp
 858692..859204 cheD
 897012..897479 cheD - - cheB cheA cheR
 1052581..1054773 mcp
 1265228..1267174 mcp
 1443176..1444858 c_mcp c_mcp
 1485682..1487751 mcp - mcp
 1509362..1511665 c_mcp
 1548282..1550576 c_mcp
 2065457..2066986 c_mcp
 2093599..2094375 cheR
 2112264..2113082 cheY
 2197641..2199179 c_mcp
 2784503..2785654 c_cheY
 2805822..2806586 c_mcp
 3089091..3091844 c_mcp c_cheW
 3135380..3137464 c_mcp
 3917996..3919363 c_cheD
 4043594..4044469 c_cheR
 4327662..4328504 mcp
 4803654..4804136 c_mcp
 4900621..4901304 c_cheY
 4947443..4947901 c_cheD c_cheB c_cheR c_mcp c_mcp c_cheW c_cheA
 5361337..5361924 c_cheD
 5608673..5610856 cheA - mcp cheW cheR cheD cheB
 5780134..5781183 c_cheB c_cheA c_mcp c_cheW c_cheR c_cheW
 5835755..5837683 mcp
 6122684..6124573 mcp
 6221187..6223841 cheW
 6511498..6513099 c_cheZ
5252 CDS annotations and 57 chemotaxis genes are found in file

Desulfitobacterium_hafniense_DCB_2
NC_011830.gbk
78345..80111 mcp mcp
 177648..179273 c_mcp
 314828..316453 mcp
 453412..455415 mcp
 568042..570036 mcp
 581022..582743 c_mcp - - c_mcp
 685971..687704 mcp
 772703..773980 mcp
 1158902..1159906 mcp
 1187860..1188675 c_mcp
 1202741..1204204 mcp
 1215803..1216993 mcp
 1344985..1347102 mcp
 1436620..1438596 mcp
 1480649..1482364 mcp
 1621168..1621989 mcp
 1717476..1719194 c_mcp c_cheW
 2044116..2044967 mcp
 2164663..2165418 mcp
 2245485..2247191 mcp
 2278575..2280290 mcp
 2344352..2345833 mcp
 2441716..2442174 cheC
 3350894..3352930 c_mcp
 3546696..3548783 c_mcp
 3711168..3712952 c_mcp
 4008748..4010472 c_mcp - - - - - - - - - c_mcp
 4288793..4289650 c_mcp
 4325685..4326974 c_mcp
 4369383..4369838 c_cheW - - - - - - - - c_cheD c_cheC
 4388750..4390003 c_cheC
 4397968..4399146 c_cheB c_cheW c_cheA
 4449239..4450033 cheR
 4627174..4628511 mcp
 4663769..4665016 c_mcp
 4699193..4701118 c_mcp
 4798598..4799455 c_mcp
 4834651..4836642 c_mcp
 4893882..4895036 c_mcp
 4942363..4943433 c_mcp
 4958335..4960296 mcp
 5102965..5103795 c_mcp
 5210779..5212845 c_mcp
4877 CDS annotations and 51 chemotaxis genes are found in file

Desulfitobacterium_hafniense_Y51
NC_007907.gbk
144875..146590 mcp mcp
 242655..244280 c_mcp
 405677..407308 mcp
 527341..529344 mcp
 611820..614888 cheY
 650671..652662 mcp
 663622..665394 c_mcp - - c_mcp
 759514..761247 mcp
 1079476..1080378 mcp
 1113488..1114243 mcp
 1203709..1205427 mcp
 1236711..1238699 mcp
 1309189..1310670 mcp
 1389178..1389636 cheC
 1486125..1486520 cheY
 2158271..2159077 c_cheY
 2280253..2282289 c_mcp
 2478715..2480727 c_mcp
 2690013..2691665 c_mcp - - c_cheY
 2977068..2978792 c_mcp - - - - - - - - - c_mcp
 3227248..3227517 c_mcp
 3279553..3280449 c_mcp
 3321136..3322425 c_mcp
 3372735..3373331 c_cheC - - - - - - - - - c_cheY c_cheC
 3397628..3398779 mcp
 3435045..3435839 cheR
 3609760..3611097 mcp
 3651779..3653026 c_mcp
 3687265..3689190 c_mcp
 3799860..3800717 c_mcp
 3832199..3832585 c_cheY - - c_mcp
 4265620..4267338 mcp
 4441890..4442789 c_mcp
 4558523..4560238 c_mcp
 4608417..4610393 c_mcp
 4700147..4702390 c_mcp
 4800725..4801915 c_mcp
 4844106..4845140 c_mcp
 5140462..5142150 c_mcp
 5327780..5328577 c_cheY
 5391236..5392324 c_mcp
 5414884..5415744 c_mcp
 5437494..5439455 mcp
 5608804..5609193 c_cheY
 5659081..5661150 c_mcp
5060 CDS annotations and 52 chemotaxis genes are found in file

Desulfotalea_psychrophila_LSv54
NC_006138.gbk
179216..180946 mcp
 494317..496308 c_mcp
 525997..528069 mcp
 622313..624238 c_mcp
 971208..972371 c_mcp
 1073686..1075692 mcp mcp
 1093779..1095698 c_mcp mcp - - - - - c_mcp - c_mcp
 1424719..1426731 mcp
 1704369..1706072 c_mcp
 2019625..2020554 c_cheR
 2129931..2131904 c_mcp c_mcp c_mcp c_mcp
 2248187..2249350 mcp
 2593938..2595584 c_mcp
 2692529..2695621 mcp
 2866502..2869084 mcp
 3006497..3006949 cheW - cheR
 3067202..3069283 mcp
 3384414..3386417 mcp
3116 CDS annotations and 26 chemotaxis genes are found in file

Desulfotomaculum_reducens_MI-1
NC_009253.gbk
42344..43342 mcp
 414092..416026 mcp mcp
 646316..647146 c_mcp
 665562..667100 mcp
 833227..834054 mcp
 1158547..1159548 cheC
 1249728..1250579 c_mcp - - - - mcp
 1354294..1355103 cheR
 1551371..1552126 mcp
 1602422..1602706 cheX
 1665266..1666159 mcp mcp
 1693844..1695436 mcp
 1710893..1711720 mcp
 1851438..1853234 c_mcp
 2230475..2231302 c_mcp
 2315958..2317040 mcp
 2359320..2359739 cheW
 2476060..2477637 c_mcp
 2606210..2606578 c_cheY c_cheC c_cheR c_cheD
 2654850..2655959 c_cheB c_cheA c_cheW
 2677420..2679300 c_mcp
 2845561..2845935 c_cheY
 2856049..2857152 c_mcp
 2952747..2953706 c_mcp
 2963101..2964459 c_mcp
 2993618..2995537 mcp
 3100696..3102258 c_mcp
 3118841..3119221 c_mcp
 3148082..3148891 mcp
 3543103..3543282 c_mcp
3276 CDS annotations and 38 chemotaxis genes are found in file

Desulfovibrio_desulfuricans_ATCC_27774
NC_011883.gbk
47279..49024 c_mcp
 82479..84047 mcp
 112349..114148 c_mcp
 153006..154763 mcp
 171294..173720 c_mcp
 185856..186821 c_cheW
 205832..207637 c_mcp
 230563..232653 mcp
 248585..249625 c_cheW
 338817..340970 c_mcp
 363705..365462 mcp mcp
 426051..427808 c_mcp
 473714..474349 cheZ
 960898..962988 mcp
 1096777..1098807 mcp - - mcp
 1196668..1197144 cheW
 1649052..1650122 cheB - cheR - cheW - cheA
 1900318..1902378 c_mcp
 2284306..2285985 mcp
 2295197..2297473 cheA
 2509055..2510065 cheW
 2545662..2547989 c_mcp
 2590341..2591924 mcp
 2621888..2622388 c_cheW
 2685449..2687269 mcp
2354 CDS annotations and 30 chemotaxis genes are found in file

Desulfovibrio_desulfuricans_G20
NC_007519.gbk
201106..203043 mcp
 272474..272941 c_cheX
 335743..337587 mcp
 359512..361347 mcp
 439388..441127 c_mcp
 467454..469634 c_mcp
 600702..601196 c_cheW
 720388..722805 c_mcp
 1105671..1107743 mcp cheW
 1224208..1224690 c_cheX
 1297115..1299301 mcp
 1340245..1342278 mcp
 1598023..1598901 cheR - cheW - cheA
 1675114..1677315 mcp
 1700541..1702979 mcp
 1718654..1720981 c_mcp
 1756734..1758524 cheA
 1808192..1810885 mcp - - c_mcp
 2083685..2084161 c_cheW
 2153837..2154688 c_cheR c_cheA - c_mcp
 2195204..2195932 cheZ
 2203416..2205101 mcp
 2430099..2432522 mcp
 2601000..2602658 mcp
 2737741..2739996 mcp
 2799295..2801463 mcp
 2845105..2847129 c_mcp
 2952176..2954197 c_mcp
 3005469..3007562 mcp
 3059442..3060389 cheW - - - - - c_mcp
 3203263..3203901 c_cheD
 3243157..3244962 mcp
 3257558..3259399 c_mcp
 3280151..3282313 c_mcp - c_mcp
 3466621..3468708 mcp
 3519368..3521389 mcp
3775 CDS annotations and 44 chemotaxis genes are found in file

Desulfovibrio_vulgaris_DP4
NC_008751.gbk
195469..195849 cheY
 248744..250753 c_mcp - - - - - - - - c_cheA
 281207..284098 c_mcp
 366186..367997 mcp
 430743..432554 c_mcp
 509986..510537 cheD
 716757..719198 c_mcp
 815347..817227 c_mcp
 1155371..1157140 c_mcp - - - - - - c_mcp
 1178960..1181290 mcp
 1403419..1404522 cheB - cheR - cheW cheY cheA
 1469433..1471181 mcp - - - - - - - - - mcp cheW cheA
 1538775..1539251 cheW
 1564043..1566445 mcp
 1583405..1585720 c_mcp - - - - - - - - - mcp
 1826169..1827242 c_cheB c_cheR c_cheA c_cheY c_mcp
 1920763..1921509 cheZ
 1948741..1950936 c_cheA
 1988739..1990769 c_mcp
 2194185..2196599 mcp
 2329228..2330190 c_cheW
 2388848..2391271 c_mcp
 2523705..2524109 c_cheY
 2573528..2575537 mcp
 2636023..2638482 mcp
 2673118..2674704 c_mcp
 2690246..2691196 c_cheW - - - - - - c_mcp
 2735792..2737825 mcp
 2752758..2753279 c_cheW c_mcp
 3002296..3004383 c_mcp
 3076886..3078700 mcp
 3119339..3119806 cheX
 3236824..3238593 mcp
 3252602..3254671 c_mcp
 3340657..3342819 c_mcp
 3402583..3403536 c_cheW
 3451775..3454024 c_mcp
2941 CDS annotations and 53 chemotaxis genes are found in file

Desulfovibrio_vulgaris_Hildenborough
NC_005863.gbk
no chem. genes found in 152 CDS

NC_002937.gbk
20136..22385 mcp
 62676..63629 cheV
 123374..125536 mcp
 211427..213496 mcp
 227507..229276 c_mcp
 348841..349308 c_cheX
 389669..391597 c_mcp
 659306..661264 mcp cheW
 676751..678784 c_mcp
 714819..716858 mcp - - - - - - cheV
 739843..741429 mcp
 776063..778519 c_mcp
 840322..842331 c_mcp
 891715..892125 cheY
 1025021..1027525 mcp
 1086193..1087155 cheV
 1261035..1263449 c_mcp
 1468349..1470241 mcp
 1537477..1538193 c_cheZ
 1675754..1676116 cheY cheA cheR cheB
 1923475..1925562 c_mcp
 1934675..1936990 mcp
 1953750..1956152 c_mcp
 1980940..1981416 c_cheW
 2035941..2038034 c_cheA c_cheW c_mcp
 2049015..2050829 c_mcp
 2154133..2157402 c_cheA c_cheY c_cheW - c_cheR - c_cheB
 2387414..2389744 c_mcp
 2401206..2403293 mcp - - - - - - - mcp
 2706604..2708484 mcp
 2839544..2841949 mcp
 3081579..3082178 c_cheD
 3159889..3161541 mcp
 3224282..3226045 c_mcp
 3308230..3311121 mcp
 3341577..3343586 mcp
 3396417..3396797 c_cheY
3378 CDS annotations and 49 chemotaxis genes are found in file

Desulfovibrio_vulgaris__Miyazaki_F_
NC_011769.gbk
139865..142180 c_mcp
 266347..268356 cheA
 299020..299766 c_cheZ
 324684..325160 cheW
 348603..350378 c_mcp
 423036..424775 c_mcp
 543275..544345 c_cheB c_cheR c_cheA - c_mcp c_mcp
 662862..665171 mcp
 692854..694632 c_mcp
 738048..740432 c_cheA c_cheW c_mcp
 928063..931155 c_cheA - c_cheW - c_cheR - c_cheB
 955548..956042 c_cheW c_mcp
 1102353..1104161 c_mcp
 1149403..1151166 mcp
 1293797..1295701 mcp - - mcp
 1363419..1365521 c_mcp - - - mcp
 1417854..1420274 mcp
 1486679..1487218 c_cheW c_mcp - - - - mcp
 1679067..1681502 c_mcp
 1852305..1854350 c_mcp
 2013655..2015985 mcp
 2069192..2072083 c_mcp
 2099117..2101108 mcp
 2182252..2182956 c_cheD
 2217736..2218200 cheX
 2294387..2296210 mcp
 2315847..2317625 mcp
 2473689..2475722 c_mcp
 2502889..2503839 cheW
 2721645..2723423 c_mcp
 2835882..2837693 mcp - - - - c_mcp
 3098345..3098800 cheY
 3128363..3130384 c_mcp
 3209426..3209878 cheY - mcp
 3239471..3241990 mcp
 3343209..3344381 cheW
 3363574..3365157 mcp
 3430110..3431855 mcp - mcp
 3524844..3526868 c_mcp
 3710745..3711716 cheW
 3766767..3768821 c_mcp
 3862256..3864235 c_mcp
 3879808..3881841 mcp
 3932496..3934916 c_mcp
 4012023..4014119 c_mcp
3179 CDS annotations and 62 chemotaxis genes are found in file

Dinoroseobacter_shibae_DFL_12
NC_009952.gbk
2507462..2508685 mcp
 2901566..2903512 cheA
3577 CDS annotations and 2 chemotaxis genes are found in file

Elusimicrobium_minutum_Pei191
NC_010644.gbk
120577..120936 c_cheY
 323602..324087 mcp
 699379..706971 mcp
 1319176..1319979 c_mcp
1529 CDS annotations and 4 chemotaxis genes are found in file

Enterobacter_638
NC_009436.gbk
370311..370679 c_mcp
 420451..422382 c_mcp
 431677..433326 mcp
 469646..471214 mcp
 580907..582667 mcp
 1809827..1809970 c_mcp
 2015509..2017167 c_mcp
 2129473..2131164 mcp
 2178496..2180043 mcp
 2269668..2271203 mcp - - - - - c_mcp
 2301177..2302826 c_mcp
 2321246..2322784 c_mcp - - - - - c_mcp
 2516870..2518654 mcp
 2646511..2647155 c_cheZ c_cheY c_cheB c_cheR - c_mcp - - - - - - - c_cheW c_cheA
 3054870..3055862 cheW
 3710466..3712103 c_mcp
 3825626..3827185 c_mcp c_mcp
4115 CDS annotations and 26 chemotaxis genes are found in file

Enterobacter_sakazakii_ATCC_BAA-894
NC_009778.gbk
189152..190825 mcp
 311834..313882 mcp
 569329..571161 mcp
 941401..944322 cheY
 1276612..1277922 mcp
 1295702..1297708 cheA cheW - - - - - mcp - cheR cheB cheY cheZ
 1447690..1449477 c_mcp
 1479547..1480560 cheY
 1754648..1756237 mcp
 1823003..1824940 c_mcp
 1848064..1849602 mcp
 2130273..2131241 c_cheY - - - - - - - cheA
 2685828..2687744 mcp
 2765392..2767329 c_mcp - - - - cheR
4255 CDS annotations and 22 chemotaxis genes are found in file

Erwinia_carotovora_atroseptica_SCRI1043
NC_004547.gbk
94276..96228 mcp
 107366..109258 c_mcp
 202590..204218 mcp mcp
 440934..442553 mcp
 495149..497098 c_mcp - c_mcp
 1251539..1253329 mcp
 1455488..1457158 mcp
 1508540..1510207 mcp
 1754695..1756374 mcp
 1825190..1826161 cheV
 1930573..1932294 c_mcp - - - - - cheA cheW cheD cheR cheB cheY cheZ
 2018184..2019848 mcp
 2346979..2348505 c_mcp
 2528725..2530560 mcp
 2621870..2623666 mcp
 2846431..2847990 c_mcp
 2910808..2912742 mcp mcp
 3046666..3048348 c_mcp
 3627365..3629032 c_mcp
 4022115..4023650 mcp
 4037846..4039432 c_mcp
 4062200..4064140 mcp - - - - - - - - mcp mcp
 4090959..4092614 mcp
 4289237..4290856 c_mcp
 4367239..4368966 c_mcp
 4594503..4596164 mcp
 4849738..4851417 mcp mcp mcp mcp
4451 CDS annotations and 42 chemotaxis genes are found in file

Erwinia_tasmaniensis
NC_010694.gbk
858914..860128 mcp
 1602453..1604087 c_mcp
 1664210..1666195 cheA cheW cheD mcp cheD mcp cheR cheB cheY cheZ
 1915477..1917108 mcp
 2481827..2483389 mcp
 3272464..3274029 c_mcp
 3295637..3297571 mcp
 3429673..3431217 c_mcp
 3737199..3738743 mcp
3427 CDS annotations and 18 chemotaxis genes are found in file

Erythrobacter_litoralis_HTCC2594
NC_007722.gbk
346455..347714 c_cheY
 861052..862113 cheR
 996729..997241 cheY
 1229010..1230407 mcp
 1583603..1583968 cheY - - - - - - cheY
 1869932..1870291 cheY
 2271622..2273025 c_mcp - c_cheR - c_cheY - c_cheA
 2832783..2833151 c_cheY
3010 CDS annotations and 12 chemotaxis genes are found in file

Escherichia_coli_0127_H6_E2348_69
NC_011601.gbk
2064495..2065139 c_cheZ c_cheY c_cheB c_cheR c_mcp c_cheW c_cheA
 4912589..4914253 mcp
4553 CDS annotations and 8 chemotaxis genes are found in file

Escherichia_coli_536
NC_008253.gbk
1877396..1878040 c_cheZ c_cheY c_cheB c_cheR c_mcp - c_cheA
 4886181..4887845 mcp
4620 CDS annotations and 7 chemotaxis genes are found in file

Escherichia_coli_55989
NC_011748.gbk
1601004..1602644 mcp
 2117451..2118095 c_cheZ c_cheY c_cheB c_cheR - c_mcp c_cheW c_cheA
 5104964..5106628 mcp
4762 CDS annotations and 9 chemotaxis genes are found in file

Escherichia_coli_APEC_O1
NC_008563.gbk
1973527..1974171 c_cheZ c_cheY c_cheB c_cheR c_mcp c_cheW c_cheA
 4981953..4983608 mcp
4428 CDS annotations and 8 chemotaxis genes are found in file

Escherichia_coli_CFT073
NC_004431.gbk
2117221..2117865 c_cheZ c_cheY c_cheB c_cheR - c_mcp c_cheW c_cheA
 4181776..4182696 cheA
 5176932..5178596 mcp
5338 CDS annotations and 9 chemotaxis genes are found in file

Escherichia_coli_C_ATCC_8739
NC_010468.gbk
676833..678353 mcp
 1940589..1942553 cheA cheW mcp mcp cheR cheB - cheZ
 2457232..2458872 c_mcp
 4049709..4051373 c_mcp
4180 CDS annotations and 10 chemotaxis genes are found in file

Escherichia_coli_E24377A
NC_009801.gbk
1592442..1594082 mcp
 2093990..2094634 c_cheZ c_cheY c_cheB c_cheR - c_mcp c_cheW c_cheA
 4930989..4932653 mcp
4749 CDS annotations and 9 chemotaxis genes are found in file

Escherichia_coli_ED1a
NC_011745.gbk
2085016..2085660 c_cheZ c_cheY c_cheB c_cheR c_mcp c_cheW c_cheA
 5154691..5156355 mcp
4914 CDS annotations and 8 chemotaxis genes are found in file

Escherichia_coli_HS
NC_009800.gbk
1512899..1514539 mcp
 1985564..1986208 c_cheZ c_cheY c_cheB c_cheR - c_mcp c_cheW c_cheA
 4594951..4596624 mcp
4377 CDS annotations and 9 chemotaxis genes are found in file

Escherichia_coli_IAI1
NC_011741.gbk
1481759..1483399 mcp
 2030302..2030946 c_cheZ c_cheY c_cheB c_cheR - c_mcp c_cheW c_cheA
 4650652..4652316 mcp
4352 CDS annotations and 9 chemotaxis genes are found in file

Escherichia_coli_IAI39
NC_011750.gbk
1230778..1232742 cheA cheW mcp cheR cheB cheY cheZ
 5030395..5032059 mcp
4731 CDS annotations and 8 chemotaxis genes are found in file

Escherichia_coli_K12_substr__MG1655
NC_000913.gbk
1490494..1492134 mcp
 1964417..1965061 c_cheZ c_cheY c_cheB c_cheR c_mcp c_mcp c_cheW c_cheA
 4589680..4591335 mcp
4242 CDS annotations and 10 chemotaxis genes are found in file

Escherichia_coli_K_12_substr__DH10B
NC_010473.gbk
1581089..1582729 mcp
 2054988..2055632 c_cheZ c_cheY c_cheB c_cheR - c_mcp c_cheW
4125 CDS annotations and 7 chemotaxis genes are found in file

Escherichia_coli_O157H7
NC_002695.gbk
2009979..2011619 mcp
 2568323..2568967 c_cheZ c_cheY c_cheB c_cheR - c_mcp - c_cheA
 5450007..5451671 mcp
5229 CDS annotations and 8 chemotaxis genes are found in file

Escherichia_coli_O157H7_EDL933
NC_002655.gbk
2076859..2078499 c_mcp
 2643534..2644178 c_cheZ c_cheY c_cheB c_cheR - c_mcp c_cheW c_cheA
 5480000..5481664 mcp
5296 CDS annotations and 9 chemotaxis genes are found in file

Escherichia_coli_O157_H7_EC4115
NC_011353.gbk
1924797..1926209 mcp
 2474617..2475261 c_cheZ c_cheY c_cheB c_cheR c_mcp c_mcp c_cheW c_cheA
 5523631..5525295 mcp
5315 CDS annotations and 10 chemotaxis genes are found in file

Escherichia_coli_S88
NC_011742.gbk
1920735..1921379 c_cheZ c_cheY c_cheB c_cheR c_mcp c_cheW c_cheA
 4935600..4937255 mcp
4695 CDS annotations and 8 chemotaxis genes are found in file

Escherichia_coli_SE11
NC_011415.gbk
1577308..1578948 mcp
 2182278..2182952 c_cheZ c_cheY c_cheB c_cheR c_mcp c_mcp c_cheA c_cheA
 4838906..4840570 mcp
4679 CDS annotations and 10 chemotaxis genes are found in file

Escherichia_coli_SMS_3_5
NC_010498.gbk
1283422..1285380 cheA cheW mcp mcp cheR cheB cheY cheZ
 1756817..1758457 c_mcp
 5019981..5021645 mcp
4742 CDS annotations and 10 chemotaxis genes are found in file

Escherichia_coli_UMN026
NC_011751.gbk
1686048..1687688 mcp
 2200602..2201246 c_cheZ c_cheY c_cheB c_cheR - c_mcp c_cheW c_cheA
 5148971..5150635 mcp
4825 CDS annotations and 9 chemotaxis genes are found in file

Escherichia_coli_UTI89
NC_007946.gbk
1992302..1992946 c_cheZ c_cheY c_cheB c_cheR c_mcp c_cheW c_cheA
 4965724..4967379 mcp
5021 CDS annotations and 8 chemotaxis genes are found in file

Escherichia_coli_W3110
AC_000091.gbk
1494184..1495824 mcp
 1968107..1968751 c_cheZ c_cheY c_cheB c_cheR - c_mcp c_cheW c_cheA
 4596337..4597992 mcp
4220 CDS annotations and 9 chemotaxis genes are found in file

Escherichia_fergusonii_ATCC_35469
NC_011740.gbk
915671..916705 c_cheV
 1173716..1175731 cheA cheW - - - - - - mcp cheR cheB cheY cheZ
 3128702..3130513 c_mcp
4265 CDS annotations and 9 chemotaxis genes are found in file

Exiguobacterium_sibiricum_255_15
NC_010556.gbk
188050..189576 c_mcp
 239226..241205 mcp
 272434..273741 c_mcp
 297501..298973 mcp
 580357..581001 c_mcp
 840268..841917 mcp
 1034889..1035794 c_cheW
 1415853..1417559 mcp
 1467621..1468913 mcp
 1492005..1493753 c_mcp - - - - - - - - mcp
 1531081..1531989 mcp
 1756659..1757432 c_cheR
 1817928..1818410 c_cheD c_cheC c_cheW c_cheA - - - - - - - - c_cheY c_cheC
 2404063..2405346 c_mcp
 2463420..2465663 mcp
3001 CDS annotations and 21 chemotaxis genes are found in file

Fervidobacterium_nodosum_Rt17-B1
NC_009718.gbk
48483..49520 cheB
 127953..129944 c_mcp
 173034..174848 c_mcp
 386260..387102 c_mcp
 408270..408644 mcp - - - - - - cheC cheD
 756009..758030 cheA cheW
 829568..830785 mcp
 900471..900923 cheW - - - c_cheC
 987631..988896 c_mcp - c_cheB c_cheA - c_cheR
 1199687..1201084 c_mcp - - c_cheR
 1402647..1404383 c_mcp
 1554763..1556799 c_mcp
 1660912..1661985 c_cheC
1750 CDS annotations and 21 chemotaxis genes are found in file

Flavobacterium_johnsoniae_UW101
NC_009441.gbk
4009221..4009805 c_cheB c_cheR
5017 CDS annotations and 2 chemotaxis genes are found in file

Flavobacterium_psychrophilum_JIP02_86
NC_009613.gbk
550391..551014 c_mcp
 984391..984990 cheY
 1080578..1081741 c_cheY
 1270687..1271331 c_mcp c_mcp
2412 CDS annotations and 5 chemotaxis genes are found in file

Francisella_philomiragia_ATCC_25017
NC_010336.gbk
24440..25153 c_mcp
1911 CDS annotations and 1 chemotaxis genes are found in file

Frankia_CcI3
NC_007777.gbk
5333869..5334441 mcp
4499 CDS annotations and 1 chemotaxis genes are found in file

Fusobacterium_nucleatum
NC_003454.gbk
2017628..2018233 c_mcp
2066 CDS annotations and 1 chemotaxis genes are found in file

Geobacillus_kaustophilus_HTA426
NC_006510.gbk
410600..411853 mcp
 1046399..1048375 mcp
 1248001..1248360 cheY - - - - - - - - cheB cheA cheW cheC cheD
 1334075..1335772 mcp
 1977922..1979319 c_mcp
 2250823..2251593 c_cheR
 3410853..3412142 c_mcp
3498 CDS annotations and 12 chemotaxis genes are found in file

Geobacillus_thermodenitrificans_NG80-2
NC_009328.gbk
392268..393512 mcp
 740106..741062 mcp
 957031..959007 mcp
 1157160..1158206 cheB - cheW cheC cheD
 2119497..2120960 c_mcp
 2273573..2274343 c_cheR
 2881999..2882289 c_cheY
 2953510..2953872 cheY
 3423241..3424545 c_mcp
3392 CDS annotations and 12 chemotaxis genes are found in file

Geobacter_bemidjiensis_Bem
NC_011146.gbk
49794..51341 c_mcp
 178470..178880 cheY
 225103..226815 cheY
 270490..272913 c_mcp
 305505..306686 c_mcp
 459883..461985 mcp
 560809..562890 mcp
 741867..742460 c_cheC c_cheA - c_cheW c_mcp c_cheR
 844272..845213 c_cheW
 859695..861308 mcp
 873736..875796 cheA - cheW - cheW - - cheR cheB
 906091..908559 c_mcp
 937023..938648 c_mcp
 958558..960156 c_mcp
 1208298..1208867 c_cheB c_cheY - - c_cheB c_cheD c_cheR c_mcp c_cheW c_cheA
 1358162..1360273 mcp
 1598421..1599026 c_cheD
 1717220..1719427 c_mcp
 1844755..1846566 mcp - - cheA cheR cheD cheB
 2119461..2121968 c_mcp
 2182399..2184042 c_mcp
 2333190..2334245 c_cheB c_cheA c_mcp c_cheW c_cheR c_cheW
 2458603..2458998 cheY
 2599360..2599857 c_cheW
 2757208..2759052 cheR cheW mcp cheA cheB
 2895847..2896683 c_cheR
 2943574..2945451 mcp
 3277082..3280351 mcp - - - - - - mcp - - c_mcp
 3397711..3399837 c_cheA - c_mcp c_cheR c_mcp c_mcp
 3481262..3483361 c_mcp
 3640958..3641452 cheW
 3776817..3777317 c_cheC
 3790536..3792182 mcp mcp
 3849612..3851816 c_mcp
 3900442..3902133 c_mcp
 4118566..4120206 c_mcp
 4127949..4129571 mcp - - mcp
 4182850..4185318 c_mcp
 4381921..4382928 c_cheC c_cheC c_cheY
 4407607..4408002 mcp - - - - - c_mcp - - - c_mcp - - - - - - c_cheW
 4478516..4479013 cheW cheA cheR - cheB
4018 CDS annotations and 85 chemotaxis genes are found in file

Geobacter_lovleyi_SZ
NC_010814.gbk
139895..141496 mcp
 348422..349444 c_cheY
 358467..360563 mcp
 432295..434004 c_mcp
 543591..547172 cheR
 612710..614953 c_mcp
 889294..889707 cheY
 909041..910663 c_mcp - - - - - c_mcp
 962410..964533 c_mcp
 987111..989096 mcp
 1059987..1061543 c_mcp
 1080721..1082706 c_mcp
 1175506..1177179 mcp
 1286420..1288579 c_mcp
 1334596..1336212 c_mcp c_mcp
 1356455..1356940 cheD
 1649041..1650621 mcp
 1840265..1841329 c_cheB c_cheR c_cheY c_mcp c_cheW c_mcp - c_cheR c_cheA - - c_mcp c_cheY
 1954844..1955350 cheW c_mcp
 2012742..2014271 mcp - - cheY
 2033507..2033890 cheY
 2258338..2259396 c_cheB c_cheR - c_cheW c_cheW - c_cheA
 2375565..2376521 cheW
 2678755..2681211 mcp
 2728522..2729460 cheW
 2785239..2785628 cheA
 2941648..2942007 cheY cheC
 2982966..2984600 c_mcp
 3025317..3025823 cheW cheA cheR - cheB
 3095606..3096109 c_cheW c_mcp c_mcp
 3176321..3177949 c_mcp
 3188122..3191376 cheR
 3412967..3414595 cheA
 3541624..3541992 c_cheY c_mcp - - cheC - cheA
 3572996..3573406 c_cheW c_mcp c_cheR
 3791279..3793255 mcp
 3818160..3819341 c_mcp
3605 CDS annotations and 65 chemotaxis genes are found in file

Geobacter_metallireducens_GS-15
NC_007517.gbk
213885..214394 c_cheX
 567810..569444 c_mcp
 782722..784374 mcp
 879101..880267 c_mcp
 905950..907587 c_mcp
 1196661..1197752 c_cheB c_cheD c_cheR c_mcp c_cheW c_cheA
 1841071..1843062 mcp
 2613261..2614136 c_cheR - c_cheW - c_cheW - c_cheA
 2733121..2733603 c_cheD c_cheR c_cheW c_mcp c_mcp c_mcp - - c_cheA - - c_mcp
 2818594..2820795 c_mcp
 2988228..2988812 c_cheB c_cheR
 3055143..3055610 cheW cheR cheW mcp cheA
 3201197..3202909 c_mcp c_cheB - c_mcp
 3323591..3325285 mcp c_mcp
 3486132..3488555 c_mcp
 3608388..3608876 c_cheD c_cheC - c_cheR
 3674187..3674681 cheW cheA cheR - - - cheR
 3733840..3734340 cheW - - - - - - mcp
3519 CDS annotations and 47 chemotaxis genes are found in file

Geobacter_sulfurreducens
NC_002939.gbk
320502..321560 c_cheR - c_cheB - c_cheR c_cheA c_cheW
 430815..432464 mcp mcp - cheY
 613603..615693 mcp c_mcp
 718970..720676 mcp cheW
 774287..774949 cheD
 793255..794874 c_mcp - - - - - mcp - - - - - - - - - c_mcp
 936742..937680 c_cheV
 982110..983294 c_mcp
 1004344..1005930 c_mcp
 1107913..1109562 mcp mcp - mcp mcp mcp - - - - - mcp
 1229730..1231913 mcp mcp cheW cheR cheD cheB
 1402706..1403101 cheY - - cheY cheA - - - mcp - - - mcp cheW mcp cheW - mcp mcp
 1501915..1503540 c_mcp
 1772610..1772969 c_cheY
 1866651..1868642 mcp
 2427759..2428145 c_cheY - c_cheB c_cheR - - c_cheW - c_cheW - c_cheA c_cheY
 2598947..2601130 c_mcp
 2650477..2650977 cheW - - - - - - mcp
 2840026..2840406 c_cheW c_mcp
 2921970..2923148 mcp
 3238978..3240612 mcp
 3463071..3464168 mcp
 3503129..3504052 cheR mcp cheW cheY cheA cheC cheD
3444 CDS annotations and 66 chemotaxis genes are found in file

Geobacter_uraniumreducens_Rf4
NC_009483.gbk
227809..229515 mcp
 410477..412564 c_mcp
 440919..442943 c_mcp
 542030..544522 mcp
 733461..735092 mcp
 851985..852593 c_cheC c_cheA - c_cheW c_mcp c_cheR
 1135014..1135523 c_cheW - - mcp - - c_cheD
 1404295..1406835 c_mcp
 1514627..1515571 c_cheW
 2434028..2436019 mcp
 2523043..2524131 c_cheB c_cheR c_mcp c_cheW c_cheA
 2838750..2839589 cheR
 2872062..2874089 c_mcp
 3122633..3123685 c_cheB c_cheR - c_cheR c_mcp c_cheW c_cheA
 3230567..3232267 c_mcp
 3305095..3306744 c_mcp
 3445313..3446380 c_cheB c_cheD c_cheR c_mcp c_cheW - - c_mcp - c_cheW c_mcp c_cheA - - c_mcp
 3542051..3543742 c_mcp
 3566182..3567783 c_mcp
 3708651..3709736 c_cheB c_cheR - - c_cheW - c_cheW - c_cheA
 3853661..3855871 c_mcp
 3891550..3893193 c_mcp
 3990334..3992328 mcp
 4670705..4672846 c_mcp
 4826723..4828591 cheR cheW mcp cheA cheB
 4879427..4879933 c_cheC - - mcp
 5098813..5100900 c_mcp
 5123130..5123627 cheW cheA cheR - cheB
4351 CDS annotations and 64 chemotaxis genes are found in file

Gloeobacter_violaceus
NC_005125.gbk
3535451..3536332 cheR
4430 CDS annotations and 1 chemotaxis genes are found in file

Gluconacetobacter_diazotrophicus_PAl5
NC_010125.gbk
451802..453397 mcp
 1505754..1507508 c_mcp
 1684090..1686330 c_mcp
 1706560..1708056 mcp - cheY cheA cheW cheR cheB cheY cheD
 1981230..1982867 c_mcp
 2392254..2394020 c_mcp
 2414171..2416054 mcp
 2712594..2714843 c_mcp
 3381744..3382847 c_cheB c_cheA - - c_cheR c_cheW
3778 CDS annotations and 19 chemotaxis genes are found in file

Gluconacetobacter_diazotrophicus_PAl_5
NC_011365.gbk
187681..189318 c_mcp
 660396..662279 mcp
 950384..952633 c_mcp
 1728834..1730429 c_mcp
 2432853..2434586 c_mcp
 3362867..3363406 cheW cheR cheW mcp cheA cheB
 3774341..3776581 c_mcp
 3796810..3798306 mcp - cheY cheA cheW cheR cheB cheY cheD
3440 CDS annotations and 20 chemotaxis genes are found in file

Gluconobacter_oxydans_621H
NC_006677.gbk
833223..833411 c_mcp c_mcp
 1475913..1477250 mcp
 1696302..1697777 mcp cheX cheY cheA cheW cheR cheB cheY
2432 CDS annotations and 11 chemotaxis genes are found in file

Granulobacter_bethesdensis_CGDNIH1
NC_008343.gbk
1258228..1261674 cheR
 2241131..2241859 mcp
2437 CDS annotations and 2 chemotaxis genes are found in file

Haemophilus_influenzae_PittEE
NC_009566.gbk
253327..253944 c_cheY
1619 CDS annotations and 1 chemotaxis genes are found in file

Haemophilus_parasuis_SH0165
NC_011852.gbk
333848..334924 c_mcp
 2012096..2012767 cheY
2021 CDS annotations and 2 chemotaxis genes are found in file

Hahella_chejuensis_KCTC_2396
NC_007645.gbk
86696..88321 mcp
 324259..325299 cheY
 457128..458354 c_cheY mcp - - - c_mcp cheY - - mcp mcp - - cheR cheD cheY
 510218..511114 c_mcp
 523551..525422 mcp
 546455..546925 c_cheW c_cheY - c_cheR c_mcp - c_cheY c_cheY
 650121..651770 cheY
 674664..675032 cheY cheC
 763910..764788 cheY
 856173..857906 mcp
 1137070..1139070 mcp
 1326201..1327844 c_mcp
 1546663..1547121 cheY
 1664013..1665758 mcp
 1678868..1679884 cheY
 1773113..1774654 mcp
 1955038..1957068 mcp - - - - - - - - - mcp - - - - - - - - c_mcp
 2165932..2167071 c_cheY
 2512752..2514449 mcp
 2594962..2596659 mcp
 2624056..2624502 cheY
 2653232..2655283 mcp
 2980700..2983051 mcp
 3443148..3443666 cheC
 3453485..3455125 c_mcp
 3584967..3586661 c_mcp - c_mcp
 3762737..3764737 mcp - - - - - - - - - c_cheY
 3848963..3850069 c_cheY - c_cheR - c_mcp - - - c_cheY
 3884946..3886934 c_mcp
 3984772..3985821 c_cheY - c_mcp - c_cheR
 4167530..4168069 c_cheY - - - c_cheY
 4372938..4373390 cheY
 4408060..4408470 c_cheY - c_cheY
 4449681..4450439 cheY - cheY
 4473577..4475226 c_mcp
 4781224..4782126 c_mcp - - mcp
 4847125..4847838 c_cheR
 4946452..4948083 c_mcp
 4993211..4995172 c_mcp
 5012883..5014901 c_mcp
 5061729..5062187 cheY
 5087761..5089710 mcp
 5198826..5200301 c_mcp
 5309646..5310950 c_cheW - - - c_cheB - - c_cheY
 5858917..5859309 c_cheY
 5946905..5948866 mcp
 6211397..6212977 mcp
 6437040..6438665 mcp
 6838406..6840349 mcp
6778 CDS annotations and 78 chemotaxis genes are found in file

Haloarcula_marismortui_ATCC_43049
NC_006397.gbk
no chem. genes found in 281 CDS

NC_006396.gbk
11747..14068 mcp
 326844..328766 mcp
 355053..356369 mcp
 464405..465103 c_cheC
 486370..488922 c_mcp
 604883..607336 c_mcp
 813711..815126 c_mcp
 854107..855999 mcp
 1123415..1124017 cheC
 1323811..1324797 cheW
 1560577..1562490 mcp
 1872375..1873361 c_mcp
 1955946..1956467 c_cheD c_cheA c_cheY - - - - - - c_cheW cheB cheA cheR
 2165107..2167494 mcp
 2226862..2228562 mcp
 2327382..2328992 c_mcp - - - cheA - - - - - - - - - c_mcp
 2428957..2431311 c_mcp
 2456601..2458931 c_mcp
 2902941..2904236 c_mcp
3131 CDS annotations and 27 chemotaxis genes are found in file

Halobacterium_salinarum_R1
NC_010364.gbk
710108..710506 c_cheW
 727103..727909 c_cheR c_cheD c_cheC c_cheC c_cheA c_cheB c_cheY c_cheW
 1187679..1188269 c_cheC
2110 CDS annotations and 10 chemotaxis genes are found in file

Halobacterium_sp
NC_002607.gbk
719845..720243 c_cheW
 736840..737544 c_cheR c_cheD - c_cheC c_cheA c_cheB c_cheY c_cheW
 1197028..1197618 c_cheC
2075 CDS annotations and 9 chemotaxis genes are found in file

Halorhodospira_halophila_SL1
NC_008789.gbk
196185..197807 mcp
 224118..225614 c_mcp
 508335..509960 c_mcp
 538659..539156 c_cheW c_cheW - c_cheB c_cheA c_cheZ
 592739..593566 c_cheR c_cheW
 602092..603411 mcp mcp
 619509..621431 mcp
 1011000..1013504 c_cheA
 1046046..1047644 mcp
 1222069..1223667 mcp
 1875113..1877134 c_mcp - c_cheR
 2371281..2372525 c_mcp c_cheB c_cheD c_cheR c_mcp - c_mcp c_cheW c_cheA c_cheY
2407 CDS annotations and 27 chemotaxis genes are found in file

Halothermothrix_orenii_H_168
NC_011899.gbk
53950..55980 mcp
 311958..314039 mcp
 346043..348031 mcp
 462221..464290 mcp
 514109..516085 mcp
 726052..727656 mcp
 817978..819945 cheA cheW cheW cheC cheD
 1542137..1544182 c_mcp
 1796311..1797438 c_cheC
 2085113..2087167 c_mcp
 2121164..2123167 c_mcp
 2143900..2145984 c_mcp
 2186716..2187735 cheB cheR
 2256301..2258322 c_mcp
 2273613..2275577 c_mcp
 2349741..2351243 c_mcp
 2376050..2377504 c_mcp
 2393725..2395539 mcp
 2438163..2440190 c_mcp
 2460023..2462002 c_mcp c_cheB c_cheD c_cheR c_cheW c_cheA - - c_mcp - - mcp
2342 CDS annotations and 32 chemotaxis genes are found in file

Helicobacter_acinonychis_Sheeba
NC_008229.gbk
394889..395386 c_cheW c_cheA c_cheV
 721381..722322 cheV
 984516..985367 c_cheC
 1021049..1021423 cheY
 1219168..1220469 mcp
 1268043..1269740 c_mcp
 1286086..1288113 c_mcp
 1324790..1326811 mcp
 1469141..1470106 c_cheV
1612 CDS annotations and 11 chemotaxis genes are found in file

Helicobacter_hepaticus
NC_004917.gbk
436487..437323 cheR cheB
 464452..466539 c_mcp
 493011..494609 c_mcp
 649679..650629 cheV cheA cheW
 704613..706670 mcp
 797530..798495 c_cheV - - - - - c_cheY
 869283..870689 c_mcp
 941085..943076 mcp
 1058232..1060208 c_mcp
 1118909..1120579 mcp
 1268185..1270191 c_mcp
 1293458..1295563 c_mcp
 1724067..1725035 c_cheV
1875 CDS annotations and 17 chemotaxis genes are found in file

Helicobacter_pylori_26695
NC_000915.gbk
18380..19345 cheV
 86656..88677 c_mcp
 104125..106152 mcp - - - c_mcp
 400052..400549 c_cheW c_cheA c_cheV
 661117..662058 cheV
 1126268..1126642 cheY
1572 CDS annotations and 9 chemotaxis genes are found in file

Helicobacter_pylori_G27
NC_011333.gbk
18135..19100 cheV
 103546..105573 mcp - - - c_mcp
 393768..394142 c_cheY
 629236..630177 cheV
 1106479..1107414 cheV cheA cheW
1493 CDS annotations and 8 chemotaxis genes are found in file

Helicobacter_pylori_HPAG1
NC_008086.gbk
84115..86136 c_mcp
 101761..103788 mcp - - - c_mcp
 1057061..1057558 cheA
1536 CDS annotations and 4 chemotaxis genes are found in file

Helicobacter_pylori_J99
NC_000921.gbk
18524..19489 cheV
 82800..84821 c_mcp
 100277..102304 mcp - - - c_mcp
 389724..390098 c_cheY
 594645..595946 c_mcp
 620896..621837 cheV
 1097840..1098778 cheV cheA cheW
1475 CDS annotations and 10 chemotaxis genes are found in file

Helicobacter_pylori_P12
NC_011498.gbk
18238..19203 cheV
 85777..87726 c_mcp
 103274..105301 mcp - - - c_mcp
 393059..393433 c_cheY
 638922..640223 c_mcp
 666174..667115 cheV
 1096737..1097672 cheV cheA cheW
1565 CDS annotations and 10 chemotaxis genes are found in file

Helicobacter_pylori_Shi470
NC_010698.gbk
18121..19086 cheV
 73889..75910 c_mcp
 91315..93351 mcp - - - c_mcp
 380117..380491 c_cheY
 411829..412695 cheC - - - - - - - - c_cheY
 724859..725614 c_mcp
 756414..757715 mcp
 1078149..1078646 cheW
1569 CDS annotations and 10 chemotaxis genes are found in file

Heliobacterium_modesticaldum_Ice1
NC_010337.gbk
179862..181919 mcp
 320314..321996 mcp
 426721..427965 mcp
 450674..451285 cheC
 502459..504447 c_mcp
 563563..565605 mcp
 699412..700722 c_mcp
 922621..923604 mcp
 1156756..1158543 c_mcp
 1424579..1424998 cheW cheA - mcp
 1538353..1538487 mcp
 1674489..1676570 mcp
 1713925..1714407 cheW
 1953363..1954013 cheC cheD
 2017957..2018319 cheY - - cheR - mcp cheA cheB
 2118642..2120021 mcp mcp - mcp
 2230637..2231764 cheC cheY - - - - - - - - cheB cheA cheW cheD
 2456717..2457502 cheR
 2498643..2499458 c_mcp
 2563282..2564103 mcp
 2587162..2588421 c_mcp c_cheA c_cheY
 2755540..2757264 mcp
 2972979..2973818 c_mcp
 3013226..3014167 mcp
 3042297..3044279 mcp
 3053529..3054386 mcp
3000 CDS annotations and 42 chemotaxis genes are found in file

Herminiimonas_arsenicoxydans
NC_009138.gbk
12835..14736 c_mcp
 68262..69980 c_mcp c_cheW
 125083..125793 c_cheY
 584197..586299 mcp
 651794..653458 c_mcp
 956921..958750 c_cheA c_cheZ
 1082360..1084087 mcp
 1315329..1315694 cheA cheA cheW cheR cheD cheB cheY cheZ
 1655197..1656813 c_mcp
 1727241..1727498 mcp
 1804957..1806609 mcp
 2560351..2562048 c_mcp c_cheW
 3043790..3045475 c_mcp c_cheW
 3151173..3152600 mcp
 3222167..3223888 mcp
3295 CDS annotations and 26 chemotaxis genes are found in file

Herpetosiphon_aurantiacus_ATCC_23779
NC_009972.gbk
830680..831111 cheW - mcp cheA - cheB cheR
 1402150..1402512 cheY
 2066108..2069758 mcp
 3785658..3786110 cheY
 5400468..5400845 cheY
4976 CDS annotations and 9 chemotaxis genes are found in file

Hydrogenobaculum_Y04AAS1
NC_011126.gbk
26805..28427 c_mcp
 49700..51844 mcp
 107800..108723 c_cheR
 169212..169772 cheZ - mcp mcp cheW cheA
 270982..272643 mcp
 342767..343615 c_mcp - - - c_cheB
 507519..508970 c_mcp
 754768..756825 c_mcp
 1238798..1240219 c_mcp
 1262559..1263062 c_cheW
1629 CDS annotations and 15 chemotaxis genes are found in file

Hyphomonas_neptunium_ATCC_15444
NC_008358.gbk
642444..642809 cheY cheR
3504 CDS annotations and 2 chemotaxis genes are found in file

Idiomarina_loihiensis_L2TR
NC_006512.gbk
35137..36708 c_mcp
 186216..188714 mcp
 220762..222654 mcp
 535523..536545 cheY
 662042..663667 c_mcp
 1147657..1149288 c_mcp
 1191347..1191850 c_cheW c_cheW - c_cheB c_cheA c_cheZ c_cheY
 1227986..1228822 c_cheR c_cheV
 1393875..1395515 mcp
 1529845..1531836 mcp
 1561837..1563771 c_cheY
 1792330..1793625 c_mcp
 1845942..1846736 cheY - - - - cheY
 1910678..1912516 c_mcp
 1982725..1983102 c_cheY
 2011364..2013055 mcp
 2059535..2060005 cheX
 2201265..2202575 mcp
 2248260..2248946 c_cheY
 2315730..2317283 c_mcp
 2360593..2362368 c_mcp
 2389192..2391192 mcp
 2513636..2515276 mcp
2628 CDS annotations and 30 chemotaxis genes are found in file

Jannaschia_CCS1
NC_007802.gbk
927734..928915 cheA
 1347982..1349340 c_mcp
 1756331..1756969 c_mcp
 2232932..2234377 c_mcp
 2373199..2374785 c_mcp
 2856152..2857033 c_cheR c_cheW c_cheA - c_cheX cheB cheD
 3411768..3413714 mcp
4212 CDS annotations and 12 chemotaxis genes are found in file

Janthinobacterium_Marseille
NC_009659.gbk
18589..19599 c_cheB c_cheA c_cheW c_cheR c_cheW c_mcp - - - - - - - c_mcp
 89265..90971 c_mcp c_cheW - mcp
 173851..175557 c_mcp
 350218..351867 c_mcp
 570121..571749 c_mcp
 1017447..1018094 mcp - - - - - - - - mcp - - - mcp
 1226088..1227935 c_cheA c_cheZ
 1329189..1330904 mcp
 1513515..1515197 c_cheD
 1683661..1685343 c_mcp
 1807214..1807579 c_cheY
 2359173..2359880 c_cheZ c_cheY c_cheB c_cheD c_cheR c_cheW c_cheA c_cheY
 2913704..2915410 c_mcp
 2946720..2947154 cheY
 3172675..3174378 c_mcp c_mcp c_cheW
 3942124..3943824 c_mcp
 3984372..3986087 c_mcp
3696 CDS annotations and 37 chemotaxis genes are found in file

Kineococcus_radiotolerans_SRS30216
NC_009664.gbk
49503..51122 c_mcp
 320727..323195 cheA cheW - - - - - cheB cheR
 350069..351658 c_mcp
 691166..692773 c_mcp
 1041817..1043406 c_mcp
 1289147..1291279 c_mcp
 1715405..1717042 mcp - - - - - - mcp
 1934066..1935994 mcp cheW cheB - cheR cheY cheA - cheY mcp
 2005379..2006953 c_mcp mcp
 2021852..2023405 c_mcp - - - - mcp
 2193970..2195586 c_mcp
 2532114..2533709 mcp
 3509336..3509905 mcp mcp
 3628269..3630242 mcp
 4270582..4272219 c_mcp
 4456359..4457936 c_mcp - - - - - - - - - c_mcp
 4694574..4696190 c_mcp
 4714551..4716149 c_mcp
4480 CDS annotations and 33 chemotaxis genes are found in file

Lactobacillus_acidophilus_NCFM
NC_006814.gbk
403294..403719 mcp
1862 CDS annotations and 1 chemotaxis genes are found in file

Lactobacillus_brevis_ATCC_367
NC_008497.gbk
1179834..1180238 c_mcp
2185 CDS annotations and 1 chemotaxis genes are found in file

Lactobacillus_casei_ATCC_334
NC_008526.gbk
801079..801507 mcp
2751 CDS annotations and 1 chemotaxis genes are found in file

Lactobacillus_delbrueckii_bulgaricus_ATCC_BAA-365
NC_008529.gbk
1383802..1384221 c_mcp
1721 CDS annotations and 1 chemotaxis genes are found in file

Lactobacillus_gasseri_ATCC_33323
NC_008530.gbk
460438..460869 mcp
1755 CDS annotations and 1 chemotaxis genes are found in file

Lactobacillus_johnsonii_NCC_533
NC_005362.gbk
543293..543724 mcp
1821 CDS annotations and 1 chemotaxis genes are found in file

Lactobacillus_salivarius_UCC118
NC_007929.gbk
461276..461683 mcp
1717 CDS annotations and 1 chemotaxis genes are found in file

Lactococcus_lactis_cremoris_SK11
NC_008527.gbk
582581..583000 mcp
2384 CDS annotations and 1 chemotaxis genes are found in file

Lawsonia_intracellularis_PHE_MN1-00
NC_008011.gbk
121739..123019 c_cheY
 644060..644440 c_cheY
 913946..914896 cheV
 1048872..1050629 mcp
 1299149..1299931 cheZ
 1374180..1375139 cheV
 1394777..1395850 cheB - cheR - cheW cheY cheA cheA
 1432180..1432665 cheW
1171 CDS annotations and 13 chemotaxis genes are found in file

Legionella_pneumophila_Corby
NC_009494.gbk
1740254..1740673 c_cheY
3206 CDS annotations and 1 chemotaxis genes are found in file

Leptospira_biflexa_serovar_Patoc__Patoc_1__Ames_
NC_010842.gbk
114935..116497 mcp - - - - - - - mcp
 420577..422142 mcp
 463363..465411 mcp
 482227..482703 cheW - mcp
 603659..605350 mcp
 959366..961114 c_mcp
 1124027..1125808 mcp - - - - c_mcp
 1288195..1289748 c_mcp
 1307982..1309538 mcp
 1554410..1556515 mcp
 1577988..1579790 mcp
 1622081..1623082 cheY
 1660079..1660555 c_cheW c_mcp c_cheA - c_cheY
 1847433..1848365 c_cheR
 2175343..2177853 mcp
 2347453..2348577 mcp
 2358115..2359656 c_mcp
 2468686..2469753 c_cheB c_cheA c_cheW
 2515398..2517470 c_mcp
 2727623..2729203 mcp
 2766232..2766696 cheX
 2846856..2848106 c_cheY
 2952206..2954179 mcp
 3368740..3370197 c_mcp
 3398144..3398746 cheC
3277 CDS annotations and 33 chemotaxis genes are found in file

NC_010845.gbk
156826..158055 mcp
 186488..189028 c_mcp - - - - - mcp mcp
 257512..259089 c_mcp
266 CDS annotations and 5 chemotaxis genes are found in file

Leptospira_biflexa_serovar_Patoc__Patoc_1__Paris_
NC_010843.gbk
72225..72728 c_cheD
 186516..189056 c_mcp - - - - - mcp mcp
 257201..258778 c_mcp
276 CDS annotations and 5 chemotaxis genes are found in file

NC_010602.gbk
110888..112450 mcp - - - - - - mcp
 415046..416572 mcp
 457793..459841 mcp
 476657..477133 cheW - mcp
 948178..948558 c_cheY c_cheY - c_cheB c_cheA c_cheW c_mcp
 1118639..1120420 mcp - - - - - c_mcp
 1282807..1284360 c_mcp
 1302543..1304150 mcp
 1549030..1551135 mcp
 1572608..1574410 mcp
 1653147..1654199 c_cheB c_cheD c_cheW c_mcp c_cheA - c_cheY
 1842045..1842977 c_cheR
 2169954..2172464 mcp
 2352728..2354269 c_mcp
 2461463..2461825 c_cheY c_cheB c_cheA c_cheW
 2508541..2510613 c_mcp
 2719237..2720817 mcp
 2757846..2758310 cheX
 3357143..3360370 mcp c_mcp
 3389767..3390369 cheC
3391 CDS annotations and 37 chemotaxis genes are found in file

Leptospira_borgpetersenii_serovar_Hardjo-bovis_JB197
NC_008510.gbk
46142..47839 mcp
 589926..590798 c_cheR
 647229..649304 c_mcp c_mcp
 1113744..1114811 cheB
 1216814..1218538 mcp
 1291009..1293549 c_mcp
 1732771..1733235 cheX
 2003756..2004220 c_cheW
 2136680..2137042 cheY - mcp cheW - cheY
 2840190..2841902 c_mcp
 3455336..3457825 c_mcp - - - c_mcp
2645 CDS annotations and 16 chemotaxis genes are found in file

NC_008511.gbk
no chem. genes found in 235 CDS

Leptospira_borgpetersenii_serovar_Hardjo-bovis_L550
NC_008509.gbk
no chem. genes found in 242 CDS

NC_008508.gbk
165220..166788 mcp - - - mcp
 830094..831794 mcp
 1333146..1335686 c_mcp
 1717205..1718251 c_cheY - c_cheW c_mcp - c_cheY
 1974312..1974776 cheX
 2238403..2238867 c_cheW
 2359518..2361242 c_mcp
 2463302..2464369 c_cheB
 3010665..3012749 mcp mcp
 3071574..3072446 cheR
 3560847..3562544 mcp
2703 CDS annotations and 16 chemotaxis genes are found in file

Leptospira_interrogans_serovar_Copenhageni
NC_005824.gbk
117341..117892 c_cheD
264 CDS annotations and 1 chemotaxis genes are found in file

NC_005823.gbk
52070..53767 mcp
 828048..829760 mcp
 1497838..1499562 mcp
 1729200..1731740 c_mcp
 1836551..1837015 c_cheX
 1879514..1880557 c_cheB - c_cheW c_mcp - - c_cheY
 2054053..2055561 c_mcp
 2266661..2267572 c_cheR
 3007589..3009391 c_mcp
 3027333..3029408 mcp
 3545035..3547113 mcp
 3894674..3895057 c_mcp
 4159953..4161545 c_mcp - - - - - - c_mcp
3394 CDS annotations and 17 chemotaxis genes are found in file

Leptospira_interrogans_serovar_Lai
NC_004343.gbk
119577..120128 c_cheD
367 CDS annotations and 1 chemotaxis genes are found in file

NC_004342.gbk
678908..680995 c_mcp - c_mcp
 1195570..1197645 c_mcp
 1215312..1217114 mcp
 1249110..1249643 cheW cheA cheB cheY
 1522240..1522704 cheW
 1732371..1733354 cheR cheB
 2015432..2016343 cheR
 2226654..2228162 mcp
 2394738..2396879 cheA mcp cheW cheD cheB
 2448158..2448622 cheX
 2555450..2557990 mcp
 2793771..2795495 c_mcp
 3470528..3472240 c_mcp
 4215230..4216822 c_mcp - - - - - c_mcp
4357 CDS annotations and 24 chemotaxis genes are found in file

Leptothrix_cholodnii_SP_6
NC_010524.gbk
359684..361954 cheA mcp cheW cheR cheD cheB
 749221..750075 cheR cheD cheB
 1067076..1067708 c_cheZ - c_cheY c_cheY
 1178799..1180412 c_mcp
 1245749..1246462 mcp
 1378496..1380223 mcp
 1605959..1607590 mcp - - - c_cheW - c_cheB - c_cheR c_cheW c_mcp c_mcp c_mcp c_cheA - c_cheY c_cheY c_mcp mcp
 1694763..1695125 cheY cheA mcp mcp
 1723995..1725359 mcp
 1901697..1903241 c_cheW c_mcp
 2012902..2013315 c_cheY
 2370313..2372349 mcp
 2566850..2568388 c_mcp
 2681168..2681830 c_mcp
 3023305..3024774 c_mcp
 3265806..3267596 c_mcp
 3515150..3516718 mcp
 3563425..3565164 c_mcp
 3895716..3897437 c_mcp
 4259551..4260702 mcp - - cheA mcp cheW cheB
 4375550..4376098 cheY
 4447700..4454944 c_cheA c_mcp c_cheW - c_cheY
 4530201..4532135 c_mcp
 4846854..4848458 c_mcp
4363 CDS annotations and 56 chemotaxis genes are found in file

Leuconostoc_citreum_KM20
NC_010471.gbk
1444248..1444700 c_mcp
 1748242..1748640 mcp
1702 CDS annotations and 2 chemotaxis genes are found in file

Leuconostoc_mesenteroides_ATCC_8293
NC_008531.gbk
1692546..1692938 c_mcp
1970 CDS annotations and 1 chemotaxis genes are found in file

Listeria_innocua
NC_003212.gbk
717766..718554 cheR - - - - - cheV - cheY cheA
 1814546..1815448 mcp
2967 CDS annotations and 5 chemotaxis genes are found in file

Listeria_monocytogenes
NC_003210.gbk
718478..719266 cheR - - - - - cheV - cheY cheA
 1763941..1764843 mcp
2846 CDS annotations and 5 chemotaxis genes are found in file

Listeria_monocytogenes_4b_F2365
NC_002973.gbk
732970..733758 cheR - - - - - cheV - cheY cheA
 767976..769781 mcp
 1744863..1745765 mcp
2820 CDS annotations and 6 chemotaxis genes are found in file

Listeria_monocytogenes_HCC23
NC_011660.gbk
879630..880532 c_mcp
 1889504..1890640 c_mcp c_mcp
 1916981..1918837 c_cheA c_cheY - c_cheV - - - - - c_cheR
2974 CDS annotations and 7 chemotaxis genes are found in file

Listeria_welshimeri_serovar_6b_SLCC5334
NC_008555.gbk
682672..683460 cheR - - - - - cheV - cheY cheA
 717693..719492 mcp
 1052086..1052748 cheY
 1740495..1741397 mcp
2774 CDS annotations and 7 chemotaxis genes are found in file

Lysinibacillus_sphaericus_C3_41
NC_010382.gbk
152934..154682 c_mcp
 188610..189902 mcp
 272396..274087 mcp - - - c_mcp
 521772..523520 c_mcp
 738463..740577 mcp
 814811..815764 mcp
 891033..892334 mcp
 977142..978812 mcp
 1057935..1059218 mcp
 1181877..1183808 mcp
 1390861..1391763 cheV
 1572886..1574571 c_mcp
 1653280..1653657 cheY - - - - - - - - - cheA cheW cheC cheD
 1907098..1908726 mcp
 1951289..1952896 c_mcp
 1979836..1980660 c_mcp
 2095044..2095418 mcp
 2180761..2181153 c_cheX
 2216407..2218155 mcp
 2319970..2320356 cheY
 2325763..2327442 mcp mcp
 2492416..2494098 mcp
 2621695..2623353 c_mcp
 2670702..2671961 mcp
 3398375..3400090 c_mcp
 3799898..3801586 mcp
 4045902..4047584 c_mcp
 4267303..4269045 c_mcp c_mcp
 4298785..4300479 mcp
 4533898..4535847 mcp mcp - - mcp - - - - - c_cheR
 4589667..4591334 c_mcp
4584 CDS annotations and 41 chemotaxis genes are found in file

Magnetococcus_MC-1
NC_008576.gbk
57757..59304 mcp
 211950..215048 mcp
 357893..360877 c_mcp
 528718..531150 c_mcp
 655233..657599 c_mcp
 733959..736298 mcp
 757812..758684 c_cheR c_cheB - mcp cheW c_cheA c_cheY
 838492..838995 c_cheD c_cheC
 912795..914792 c_mcp
 960086..960469 c_cheY
 990606..993026 c_mcp
 1121970..1124048 c_mcp
 1238153..1238626 c_cheD
 1309267..1309782 cheW
 1334974..1335453 c_cheX
 1581840..1582757 cheY
 1654935..1655876 cheY
 1806772..1808694 mcp cheB cheR cheW - - cheW
 1853919..1854341 mcp - - - - - - - - mcp - - - - cheX - - - - - - - c_mcp
 1954948..1957941 mcp
 2186972..2187451 cheX cheX
 2209659..2212274 c_mcp
 2235285..2236223 c_cheW
 2271226..2271747 cheW cheR cheW mcp cheA cheB
 2367324..2369573 mcp
 2529402..2529875 cheY
 2588926..2590623 cheR - - - - c_mcp
 2619515..2620009 c_cheX
 2640766..2642889 c_mcp
 2904088..2904504 c_mcp
 2915451..2916110 c_cheC c_cheY cheA
 2972176..2972823 c_mcp
 3000844..3003327 mcp
 3037723..3039747 mcp mcp - - - - - - - - mcp
 3177185..3179548 c_mcp
 3331825..3332613 c_cheB
 3429574..3430515 c_cheY
 3527964..3528437 cheY
 3625820..3628183 mcp - - - c_mcp
 3660274..3662601 c_mcp
 3948357..3951137 c_mcp
 3987303..3987797 cheW
 4032067..4034073 c_mcp
 4124395..4126443 mcp
 4225221..4227074 cheR - - cheR
 4419683..4420345 c_cheC
 4450218..4452248 c_mcp
 4485525..4488308 c_mcp - - cheA cheW mcp - - cheB cheR - - cheY
 4591013..4591516 c_cheW
 4610445..4611959 cheY
3716 CDS annotations and 82 chemotaxis genes are found in file

Magnetospirillum_magneticum_AMB-1
NC_007626.gbk
212045..213376 c_mcp
 249324..251747 c_mcp
 277114..278799 mcp
 294728..296539 mcp
 360889..361725 c_cheR c_cheB c_cheY
 525188..526174 cheY
 598071..599798 mcp c_cheY mcp
 703170..704333 c_cheY
 784331..785158 c_cheY - - - mcp mcp
 817396..818133 cheY
 903990..905198 cheY - - - - - - - - c_mcp
 986824..987225 cheY
 1010883..1011287 cheY
 1040888..1042117 cheY
 1055119..1056429 c_mcp - cheY
 1078529..1079698 c_mcp
 1104998..1105993 cheY - cheY - - - cheY
 1283782..1285068 c_cheY - - - cheY - c_mcp
 1417020..1418588 mcp
 1559294..1559596 cheY
 1667229..1669244 mcp
 1685972..1687531 c_mcp
 1707396..1709417 c_mcp
 1945429..1947156 mcp
 2008004..2010025 c_mcp c_cheY
 2112167..2113774 mcp - - - cheR - mcp cheY
 2142992..2143453 mcp mcp
 2276817..2278985 c_mcp
 2308491..2310443 c_mcp
 2386438..2387748 c_mcp
 2444163..2444459 c_mcp
 2485288..2486727 c_cheY - mcp
 2539404..2541134 mcp
 2570478..2571941 cheY - cheY
 2698130..2700274 c_mcp
 2717807..2718655 c_cheY
 2824555..2824926 cheY - - cheY - cheY - - c_cheY - - - - c_cheY - - - c_mcp - - - - - - - mcp
 2954138..2956195 c_mcp
 2974025..2976097 c_mcp - - - - - - mcp
 3010504..3012549 mcp - - - - mcp
 3127750..3129444 c_mcp c_cheR - - - - - cheY
 3213617..3214063 cheY
 3231880..3233103 c_mcp - - - - - - mcp cheY cheR
 3295560..3297272 mcp
 3316407..3318083 c_mcp
 3354778..3357003 c_mcp
 3458083..3459516 c_mcp
 3496798..3497199 cheY
 3528895..3530892 c_mcp
 3597750..3598796 c_mcp
 3620293..3621534 c_cheY
 3644689..3646593 c_mcp
 3673964..3676099 c_mcp
 3807462..3809144 c_mcp - - cheY - - - c_mcp
 3846456..3846863 cheY
 3891231..3892940 mcp
 3906268..3909228 mcp
 3924254..3924625 c_cheY
 3983126..3986095 mcp - - - - - mcp
 4056702..4058381 mcp - - - - - - cheY - - - mcp
 4089437..4090876 mcp
 4189956..4192388 mcp
 4202131..4204317 c_mcp
 4221553..4222605 c_mcp
 4287228..4288067 cheR cheY - - - - - - cheY - - - - - - - - - c_mcp - mcp - c_mcp
 4380091..4381806 mcp
 4401506..4403209 mcp
 4414848..4416146 c_mcp
 4478304..4480592 mcp
 4504063..4504434 cheY
 4550680..4551090 c_cheY - - - - - - cheY cheC - - mcp - - - - - - - mcp
 4644437..4645174 c_mcp
 4707235..4709361 mcp
4559 CDS annotations and 119 chemotaxis genes are found in file

Maricaulis_maris_MCS10
NC_008347.gbk
34780..36237 mcp
 541023..542696 mcp
 755698..758484 cheA cheW - cheB cheR
 812987..815044 mcp
 880527..881009 cheY
 905100..906587 c_mcp
 2008453..2008911 cheY
 2172421..2174124 c_mcp
 2218964..2220508 c_mcp
 2353542..2354093 c_cheY - c_cheY c_cheY
 2504216..2504764 mcp
 2792154..2793497 c_mcp
 3163363..3163980 c_cheY
 3360808..3361329 c_mcp
3063 CDS annotations and 19 chemotaxis genes are found in file

Marinobacter_aquaeolei_VT8
NC_008740.gbk
289689..290075 c_cheY
 304483..306057 mcp
 346564..347097 c_cheY
 391872..393548 mcp
 447397..448656 mcp mcp
 727382..729040 mcp
 1021477..1022229 c_cheY - c_cheY
 1086549..1088579 mcp
 1341954..1342883 cheW cheR
 1351586..1353205 mcp
 1376487..1377845 mcp
 1710621..1712327 c_mcp
 2105847..2106944 cheY
 2194687..2195175 c_cheW c_cheW - - - c_cheB c_cheA c_cheZ c_cheY
 2364881..2366599 mcp
 2619676..2621370 c_mcp
 2651768..2652988 mcp
 2824599..2826215 c_mcp
 2931444..2932472 cheC
 3120277..3121914 mcp
 3179761..3181401 c_mcp
 3257597..3259738 c_mcp
 3440145..3442163 mcp
 3609812..3611629 c_mcp c_mcp
 3625584..3627152 mcp
 3760664..3761551 cheW
 3975630..3976526 c_cheY
 4027695..4028087 mcp mcp
 4057516..4057722 c_cheY
 4176056..4176448 cheY cheY cheW mcp cheR cheA cheB cheW
 4225739..4227382 c_mcp
3858 CDS annotations and 48 chemotaxis genes are found in file

Marinomonas_MWYL1
NC_009654.gbk
136541..138526 c_mcp
 149237..151252 c_mcp - - - - - - - - - c_mcp
 187228..189213 mcp
 227056..228684 c_mcp
 255190..257511 c_mcp
 397914..399548 mcp
 457262..458575 mcp
 471112..472728 c_mcp
 511338..512408 c_mcp
 740286..742148 mcp c_mcp
 968144..969766 c_mcp
 1015647..1017680 c_mcp c_mcp
 1066991..1068886 c_mcp
 1083430..1085421 mcp
 1185552..1186481 cheW cheR
 1545844..1547754 c_mcp - c_mcp
 1581337..1582398 cheY
 1628364..1629629 c_cheY c_cheY - mcp - - - - c_mcp
 1766480..1768516 c_mcp - - - mcp
 2063900..2064979 c_mcp
 2492712..2493647 cheW
 2590192..2592090 mcp
 2614921..2616132 cheY
 2737302..2738969 mcp
 3070776..3072743 c_mcp
 3105054..3106382 c_mcp
 3140827..3142449 c_mcp
 3260987..3262873 mcp
 3303778..3305787 mcp
 3657841..3658350 c_cheW
 3732371..3733525 mcp - - - cheA cheW mcp cheR cheD cheB
 3759603..3761222 c_mcp c_mcp
 3789135..3790808 c_mcp
 3862134..3862625 c_cheW c_cheW - - - c_cheB c_cheA c_cheZ c_cheY
 3903935..3905497 c_mcp
 4051966..4053366 c_cheY - - - - c_mcp
 4184329..4186452 c_mcp
 4205713..4207302 mcp
 4334339..4335952 mcp
 4412253..4414394 mcp
 4431848..4433152 mcp mcp
 4453325..4455301 c_mcp
 4486069..4487157 mcp
 4550560..4552452 c_mcp
 4585195..4586808 c_mcp
 4708059..4709987 c_mcp
 4756550..4758076 c_cheY
 4886715..4888601 mcp
 4915410..4917296 mcp
4439 CDS annotations and 72 chemotaxis genes are found in file

Mesorhizobium_BNC1
NC_008254.gbk
670147..671592 cheR cheW mcp cheA cheB
 1599878..1600960 cheR
 2082640..2083500 cheR
 2996575..2996937 cheY
4064 CDS annotations and 8 chemotaxis genes are found in file

Mesorhizobium_loti
NC_002678.gbk
2447032..2447394 cheY
6743 CDS annotations and 1 chemotaxis genes are found in file

Methanococcoides_burtonii_DSM_6242
NC_007955.gbk
335909..337867 mcp cheW - cheY cheB cheW cheC cheD
 378853..381315 cheR
2273 CDS annotations and 8 chemotaxis genes are found in file

Methanococcus_maripaludis_C5
NC_009135.gbk
700754..701194 cheW cheB cheA cheD mcp c_cheR c_cheC c_cheC c_cheY
 817368..819566 mcp
 1167898..1168611 c_mcp
 1240208..1242397 c_mcp
 1487505..1489700 mcp
 1536316..1537947 mcp
1813 CDS annotations and 14 chemotaxis genes are found in file

Methanococcus_maripaludis_C6
NC_009975.gbk
108021..110219 mcp
 352332..354521 c_mcp
 453046..455241 c_mcp
 1620099..1620788 cheC cheC cheR c_mcp c_cheD c_cheA c_cheB c_cheW
1825 CDS annotations and 11 chemotaxis genes are found in file

Methanococcus_maripaludis_C7
NC_009637.gbk
183626..184066 cheW cheB cheA cheD mcp c_cheR c_cheC c_cheC c_cheY
 1051861..1054053 c_mcp
 1374872..1376968 mcp mcp
 1715076..1717265 mcp
 1750094..1752283 c_mcp
1788 CDS annotations and 14 chemotaxis genes are found in file

Methanococcus_maripaludis_S2
NC_005791.gbk
483526..485715 mcp
 913166..913609 cheW cheB cheA cheD mcp c_cheR c_cheC c_cheC c_cheY
1722 CDS annotations and 10 chemotaxis genes are found in file

Methanococcus_vannielii_SB
NC_009634.gbk
154353..156548 mcp cheW
 251183..251626 cheW cheB cheA cheD mcp
 299327..299698 cheY cheC cheC cheR
 1109078..1111270 c_mcp
 1432835..1435030 mcp
1678 CDS annotations and 13 chemotaxis genes are found in file

Methanoculleus_marisnigri_JR1
NC_009051.gbk
215610..217904 c_cheA c_mcp c_cheW
 272312..272947 cheY
 288032..288667 cheY
 503955..504824 c_mcp
 922603..923094 c_cheD c_cheC c_cheA c_cheB c_cheY
 1251338..1253641 cheY
 1411886..1412494 cheY
 1548180..1551023 mcp cheW cheR
 2015531..2015941 c_cheY
 2117091..2117684 c_cheB c_cheY
2489 CDS annotations and 19 chemotaxis genes are found in file

Methanosaeta_thermophila_PT
NC_008553.gbk
54364..54723 cheY
 417341..417769 c_cheY
 1129423..1130019 c_cheY
1696 CDS annotations and 3 chemotaxis genes are found in file

Methanosarcina_acetivorans
NC_003552.gbk
17080..17559 c_cheD c_cheC c_cheR c_cheA c_cheB c_cheY - - mcp cheW
 3803098..3803910 c_cheR c_cheD c_cheC c_cheA c_cheB c_cheY - c_cheW c_mcp
4540 CDS annotations and 16 chemotaxis genes are found in file

Methanosarcina_barkeri_fusaro
NC_007355.gbk
1200106..1200561 c_cheD c_cheR - - c_cheY - mcp cheW
3606 CDS annotations and 5 chemotaxis genes are found in file

Methanosarcina_mazei
NC_003901.gbk
430668..431480 c_cheR c_cheD c_cheC c_cheA c_cheB c_cheY - c_cheW c_mcp
 1576691..1577170 c_cheD c_cheC c_cheR c_cheA - c_cheY - mcp cheW
 1981521..1983518 mcp
3370 CDS annotations and 16 chemotaxis genes are found in file

Methanospirillum_hungatei_JF-1
NC_007796.gbk
1257..1859 c_cheW - - - c_cheW c_mcp - - - - c_mcp c_mcp
 127727..130759 cheA cheD c_cheC
 145072..145713 c_cheR
 371278..373383 c_mcp
 391106..393226 c_mcp - - - - - - mcp
 572272..574668 c_cheA c_mcp c_cheW - - mcp
 785309..787414 c_mcp
 993127..993675 cheB
 1004010..1004573 c_cheW
 1057935..1061933 mcp c_cheB - - - - - - - cheW cheR
 1110084..1112378 c_cheA c_mcp c_cheW c_cheR c_cheW
 1296037..1296693 c_cheC
 1336951..1338531 c_mcp
 1558336..1559154 c_mcp
 1602780..1606055 c_mcp - - - mcp - - - - - - - - - mcp cheW
 1860033..1862615 mcp cheW - - - - - c_mcp
 2076479..2078638 c_mcp
 2166694..2167218 cheW
 2202100..2204613 mcp
 2292729..2296586 c_mcp
 2341772..2343874 mcp
 2648664..2649236 cheW
 2813107..2813637 c_cheW cheW
 2829871..2830380 c_cheW mcp
 2940718..2943144 mcp
 2953974..2954585 cheC - - cheC
 3218438..3220858 c_mcp - - - c_mcp
 3251216..3253492 mcp
3139 CDS annotations and 54 chemotaxis genes are found in file

Methylibium_petroleiphilum_PM1
NC_008825.gbk
365220..366404 c_mcp
 612340..612702 cheY cheA mcp cheW
 778062..779840 c_mcp
 863422..864924 mcp
 989227..990450 mcp
 1820198..1821823 c_mcp
 2715294..2716871 mcp
 2835085..2836647 c_mcp
 2872850..2873716 cheR cheD cheB
 3060479..3061339 cheY cheY cheZ
 3156667..3159192 c_cheW
 3277405..3278751 mcp
 3391996..3394233 c_mcp - - c_cheY
 3508416..3509117 c_mcp
3819 CDS annotations and 22 chemotaxis genes are found in file

Methylobacillus_flagellatus_KT
NC_007947.gbk
322184..322978 c_mcp
 358201..360150 c_mcp
 1308028..1308555 cheW mcp cheA
 1681984..1683537 c_mcp
 1893963..1896590 cheW
 2066756..2067421 c_cheZ - c_cheB c_cheD c_cheR c_mcp c_mcp c_cheW c_cheA
 2304142..2305851 c_mcp
 2790768..2791628 cheR cheB
2753 CDS annotations and 18 chemotaxis genes are found in file

Methylobacterium_4_46
NC_010511.gbk
293180..293671 cheW cheR mcp cheW cheB
 337015..338829 mcp
 438317..440404 c_mcp - - - - - mcp
 458838..460517 mcp - - - - - - - - - mcp
 622199..624190 mcp
 722245..723930 mcp
 736589..738586 c_mcp
 852587..854830 mcp
 984623..985195 mcp
 1140944..1142632 c_mcp
 1393387..1395078 c_mcp
 1520415..1521875 c_mcp
 2042758..2044218 c_mcp
 2282357..2282998 c_cheC - - c_cheA - c_cheR - c_cheB c_cheW c_mcp
 2338917..2340605 c_mcp
 2479638..2480231 cheZ
 2508139..2509809 mcp
 2630433..2632520 mcp
 2818848..2820548 c_mcp
 2889121..2890815 c_mcp
 3007698..3009788 c_mcp
 3041968..3043656 c_mcp
 3674178..3675263 mcp
 3802497..3804203 mcp
 3864533..3866626 mcp
 4131790..4133844 mcp
 4639482..4641578 mcp
 4755416..4756207 c_cheA
 4800697..4801974 mcp
 4833934..4835595 mcp
 5097395..5098876 c_mcp
 5160942..5162420 c_mcp
 5311268..5312158 c_cheR c_cheB - c_cheW c_cheA
 5591451..5593430 mcp
 5734258..5735595 c_mcp
 5842429..5844099 mcp
 6044915..6046393 mcp
 6222426..6223235 mcp
 6731553..6733694 c_mcp
 6804916..6806637 mcp
 6826384..6827412 cheB
 7034705..7035085 cheY
 7249726..7251402 mcp
 7267453..7269144 mcp
 7348805..7350490 mcp
 7591401..7592876 c_mcp
6609 CDS annotations and 60 chemotaxis genes are found in file

Methylobacterium_chloromethanicum_CM4
NC_011757.gbk
128389..130086 c_mcp
 438833..439369 c_cheZ
 670684..672381 mcp
 713837..715534 mcp
 740400..741539 mcp - - - - - - mcp
 793746..795422 mcp
 1479451..1481139 c_mcp
 1777040..1779121 mcp
 1863004..1865754 cheA cheW - cheB cheR
 2367234..2368328 c_mcp
 2470853..2472523 mcp
 2690219..2691907 c_mcp
 2795683..2797647 mcp
 2925186..2926862 c_mcp
 3017426..3018799 c_mcp
 3071348..3073027 c_mcp
 3238830..3239330 cheW cheR cheW mcp cheW cheB
 3285993..3286718 c_cheZ
 3655160..3656845 c_mcp
 3941690..3943366 mcp
 4104307..4106004 mcp
 4356498..4358195 mcp
 4493360..4494418 mcp mcp
 4692823..4694508 mcp
 5080921..5082612 c_mcp
 5122317..5123075 mcp
 5258564..5259121 c_cheA
 5306890..5308350 c_mcp
 5497560..5499254 c_mcp
 5522351..5524348 c_mcp
 5598676..5599926 mcp
 5762226..5763923 mcp
5171 CDS annotations and 42 chemotaxis genes are found in file

Methylobacterium_extorquens_PA1
NC_010172.gbk
115718..116080 cheY
 155305..157002 c_mcp
 205569..207266 c_mcp
 725653..727350 mcp
 769134..770831 mcp
 795359..796834 mcp
 833618..834067 c_cheY
 870571..872724 mcp
 892491..894317 mcp
 1026146..1026598 c_cheY
 1403933..1405621 c_mcp
 1624825..1626879 mcp
 1711098..1711577 cheW cheY cheB cheR
 2197443..2197823 cheY - - - - - - - - - c_mcp
 2311246..2312916 mcp
 2532112..2533800 c_mcp
 2635047..2637011 mcp
 2865356..2867041 c_mcp
 2957225..2958598 c_mcp
 3011048..3011554 c_mcp
 3179248..3179835 cheW cheR cheW mcp - cheB
 3213156..3213530 c_cheY
 3497688..3499373 c_mcp
 3727493..3727873 c_cheY
 3799939..3801615 mcp
 3995889..3996626 mcp mcp
 4248231..4249928 mcp
 4323038..4324096 mcp
 4524451..4526226 mcp
 4573766..4574152 cheY
 4690950..4691324 c_cheY
 4781314..4781661 c_cheY
 5027221..5028681 c_mcp
 5219540..5221234 c_mcp
 5243773..5245770 c_mcp
 5320269..5321519 mcp
4829 CDS annotations and 45 chemotaxis genes are found in file

Methylobacterium_nodulans_ORS_2060
NC_011894.gbk
205381..206091 cheZ
 431253..431843 c_cheZ
 831523..833457 mcp cheW cheB - cheR - cheA - - cheC
 1622326..1623189 mcp
 1782132..1784768 cheA cheW - cheB cheR
 3452136..3452993 cheA
 3614135..3615607 c_mcp
 3871753..3872775 c_cheB - - cheY
 4050013..4050279 mcp
 5314364..5316052 mcp
 5543156..5543650 cheW cheR cheW mcp cheA cheB
 6065663..6067000 mcp
 6151389..6152747 c_mcp
 6794496..6796202 mcp
7354 CDS annotations and 28 chemotaxis genes are found in file

Methylobacterium_populi_BJ001
NC_010725.gbk
144286..146028 mcp
 227675..229372 c_mcp
 329485..332934 cheR - - - c_cheY
 521956..522435 c_cheZ
 627437..629125 mcp
 747410..748810 mcp
 798987..800663 mcp
 956382..958034 mcp
 1116665..1118344 mcp
 1302480..1304168 c_mcp
 1399912..1400976 c_cheB
 1472159..1473778 mcp
 1843084..1843941 c_cheR c_cheB - c_cheW c_cheA
 2064719..2065819 c_mcp
 2180802..2182478 mcp
 2198435..2200123 mcp
 2230240..2230614 c_cheY
 2394188..2395876 c_mcp
 2499656..2501620 mcp
 2968410..2969783 c_mcp
 3020496..3022175 c_mcp
 3182009..3182587 cheW cheR cheW mcp cheW cheB
 3232746..3233471 c_cheZ
 3569909..3571594 c_mcp
 4487620..4489326 c_mcp
 4641195..4643345 c_mcp - - - - - - mcp mcp
 4838174..4838767 cheB
 4854334..4856019 mcp
 5377488..5378948 c_mcp
 5575860..5577551 c_mcp
 5600522..5602453 c_mcp
 5672639..5673895 mcp
 5780552..5782168 mcp
5305 CDS annotations and 44 chemotaxis genes are found in file

Methylobacterium_radiotolerans_JCM_2831
NC_010505.gbk
199181..200887 c_mcp - c_mcp
 272835..274523 mcp
 372980..374647 mcp
 399164..399715 cheZ
 423916..425376 c_mcp - c_mcp
 532169..534685 mcp
 575179..576639 mcp
 693785..694225 mcp
 837512..839188 mcp - - - c_mcp
 927363..927896 c_cheZ
 1013469..1015118 c_mcp
 1165640..1167325 mcp
 1646838..1648886 c_mcp
 1875786..1877513 c_mcp
 1954101..1955840 c_mcp
 2126538..2127215 mcp
 2295318..2297036 c_mcp
 2324162..2324656 cheW cheR cheW mcp cheW cheB
 2374742..2376442 c_mcp
 2495280..2496755 mcp
 2627306..2628985 mcp - - mcp
 2699460..2701433 mcp - - - mcp
 3129768..3131459 mcp
 3173969..3175588 mcp
 3255015..3256703 mcp mcp
 3493890..3495581 mcp
 3748434..3750116 c_mcp
 3905942..3908044 c_mcp
 4067723..4069408 mcp
 4274739..4275602 c_cheR c_cheB - c_cheW c_cheA
 4305641..4307332 c_mcp
 4942440..4943684 c_mcp - - - - c_mcp
 5129911..5130222 mcp
 5139879..5141162 mcp cheA cheW mcp cheW cheR cheB
 5263182..5265128 mcp
 5383792..5384907 c_mcp
 5638499..5640574 mcp
 5676812..5677246 mcp
 5711197..5711913 c_cheZ
 5848866..5850341 c_mcp
 5968896..5970386 cheA
 6020134..6021774 mcp
 6033390..6035951 cheR
5686 CDS annotations and 64 chemotaxis genes are found in file

Methylocella_silvestris_BL2
NC_011666.gbk
936488..936883 c_cheY
 1558388..1558963 c_cheD - c_cheB c_cheR c_cheW c_cheA - - c_mcp
3817 CDS annotations and 7 chemotaxis genes are found in file

Methylococcus_capsulatus_Bath
NC_002977.gbk
869986..870561 cheW cheR cheW - cheB
 1321243..1325379 c_cheR
 1763806..1765674 c_mcp
 1782007..1784097 c_mcp
2955 CDS annotations and 7 chemotaxis genes are found in file

Microcystis_aeruginosa_NIES_843
NC_010296.gbk
1070896..1071342 c_cheY
 3045517..3048195 c_mcp - c_cheY
6312 CDS annotations and 3 chemotaxis genes are found in file

Moorella_thermoacetica_ATCC_39073
NC_007644.gbk
389553..391151 mcp
 519708..521234 c_mcp
 595317..596054 mcp
 774509..776299 mcp cheW cheA
 832263..832766 cheD cheR cheC
 1533988..1535967 c_mcp
 2118680..2120338 c_mcp
2460 CDS annotations and 11 chemotaxis genes are found in file

Mycobacterium_avium_104
NC_008595.gbk
2218472..2219122 cheR
 4186462..4187379 cheB c_cheR
5120 CDS annotations and 3 chemotaxis genes are found in file

Mycobacterium_gilvum_PYR-GCK
NC_009338.gbk
1050401..1051228 cheR cheB
 3273913..3274500 c_cheR
5241 CDS annotations and 3 chemotaxis genes are found in file

Mycobacterium_smegmatis_MC2_155
NC_008596.gbk
5641267..5643117 cheR
6716 CDS annotations and 1 chemotaxis genes are found in file

Mycobacterium_vanbaalenii_PYR-1
NC_008726.gbk
1624149..1624754 cheR
 3413655..3414431 cheB
5979 CDS annotations and 2 chemotaxis genes are found in file

Myxococcus_xanthus_DK_1622
NC_008095.gbk
209306..210898 mcp
 275249..276910 c_mcp
 817833..818669 cheR
 994630..996525 c_mcp
 1460059..1461858 mcp
 1661307..1663136 mcp
 2588941..2591130 c_mcp
 3128516..3129082 cheW cheR mcp cheY cheW cheA
 3185457..3187028 mcp
 4022492..4024705 c_mcp
 4471259..4472818 mcp
 5954090..5954470 c_cheY c_cheB c_cheR - - c_cheW c_cheW c_cheA c_cheY
 6424143..6425465 c_cheR c_cheB - c_cheA c_mcp c_mcp - c_cheW
 7457690..7459285 c_mcp c_cheB - - c_cheR c_cheW c_cheY
 8235892..8237133 c_mcp
 8490696..8492471 mcp - - - - - - - - - cheW cheR cheW mcp - cheB - - - - - - c_cheB c_cheR - c_mcp c_cheW c_cheA c_cheY
 8671500..8672540 c_cheR
7330 CDS annotations and 48 chemotaxis genes are found in file

Natranaerobius_thermophilus_JW_NM_WN_LF
NC_010718.gbk
186090..186944 c_mcp
 657944..658426 c_cheC
 1073900..1075624 mcp
 1476392..1477660 cheC cheY - - - - - - - - - cheB cheA cheW cheC cheD
 1681349..1682131 c_cheR
 1977683..1979659 mcp
 2309516..2311564 c_mcp - - - c_mcp
 2407639..2409453 c_mcp
 2625832..2627145 c_mcp - c_mcp - - - mcp
 2767015..2769051 c_mcp
 2855553..2857304 c_mcp
 2894420..2895250 c_mcp
 3090982..3092649 c_mcp
2882 CDS annotations and 22 chemotaxis genes are found in file

Natronomonas_pharaonis
NC_007426.gbk
1017632..1017988 cheY cheC cheD
 1050862..1051680 c_cheR c_cheA c_cheB
 1503376..1504545 cheC
 2015891..2016373 cheW
2661 CDS annotations and 8 chemotaxis genes are found in file

Neisseria_gonorrhoeae_FA_1090
NC_002946.gbk
458530..458745 c_mcp
 1076342..1076557 mcp
 1586845..1587060 c_mcp
2002 CDS annotations and 3 chemotaxis genes are found in file

Neisseria_gonorrhoeae_NCCP11945
NC_011035.gbk
1207069..1207269 c_mcp
2662 CDS annotations and 1 chemotaxis genes are found in file

Nitratiruptor_SB155-2
NC_009662.gbk
265347..266432 cheB - cheR - c_mcp
 360182..361684 mcp
 601964..602362 c_cheY c_cheV c_cheW c_cheA
 790708..792705 mcp cheR
 866934..867749 cheR
 927190..928038 cheR
 1227506..1229386 c_mcp
 1868318..1869898 mcp
1843 CDS annotations and 14 chemotaxis genes are found in file

Nitrobacter_hamburgensis_X14
NC_007964.gbk
388072..389154 mcp
 851937..853622 c_mcp
 1169121..1170815 mcp
 1214300..1216396 c_mcp
 1861555..1862133 c_cheA
 3711442..3712308 c_cheR c_cheB - c_cheW c_cheA
 4360264..4361562 c_cheR
3804 CDS annotations and 10 chemotaxis genes are found in file

Nitrobacter_winogradskyi_Nb-255
NC_007406.gbk
577168..579834 cheA cheW cheY cheB cheR - - - - - mcp
 3242656..3244752 mcp
3122 CDS annotations and 7 chemotaxis genes are found in file

Nitrosococcus_oceani_ATCC_19707
NC_007484.gbk
131648..132205 c_cheW c_cheB c_cheA c_cheR c_mcp c_cheW
2974 CDS annotations and 6 chemotaxis genes are found in file

Nitrosomonas_europaea
NC_004757.gbk
630410..630715 c_cheY
 1094754..1095266 c_cheW
 1369145..1371205 c_mcp
 1527334..1528857 cheW
 2009107..2010183 c_cheB c_cheD c_cheR - - c_mcp c_cheW c_cheA
 2077607..2078002 cheY cheZ
2461 CDS annotations and 12 chemotaxis genes are found in file

Nitrosomonas_eutropha_C71
NC_008344.gbk
1202273..1204333 mcp cheW - - - - cheA cheW mcp mcp cheR cheD cheB
 1336637..1337278 c_cheZ
 2500172..2500651 c_cheW
2444 CDS annotations and 11 chemotaxis genes are found in file

Nitrosopumilus_maritimus_SCM1
NC_010085.gbk
342391..342768 cheY
 646845..647495 cheY
1795 CDS annotations and 2 chemotaxis genes are found in file

Nitrosospira_multiformis_ATCC_25196
NC_007614.gbk
357089..357565 cheW cheR cheW mcp cheA
2757 CDS annotations and 5 chemotaxis genes are found in file

Nocardioides_JS614
NC_008699.gbk
1366420..1368048 c_mcp
 1893313..1894860 c_mcp
 2103474..2105081 c_mcp
 3172990..3174627 mcp
 3814319..3814681 c_cheY - c_cheY c_cheR c_cheB - c_mcp c_mcp c_cheW
4645 CDS annotations and 11 chemotaxis genes are found in file

Nostoc_punctiforme_PCC_73102
NC_010628.gbk
35094..35540 cheY
 308762..309826 c_cheB c_cheA c_cheW c_mcp c_cheR c_mcp c_cheW
 331162..331788 cheB cheR
 1298442..1299827 cheY
 1322487..1323899 cheY
 1410456..1410929 cheY
 1775899..1776354 cheY
 2314955..2317531 mcp
 2630933..2631295 cheY cheW mcp cheA cheW mcp cheA
 2848366..2850339 cheY
 3808689..3809066 c_cheY
 4439010..4439861 cheR - - - - - - cheB
 4658843..4660288 c_cheY
 4830750..4831403 cheY
 5520069..5521025 c_cheY
 5549174..5549575 cheY
 5878402..5878806 c_cheY
 5908496..5908882 c_cheY
 6211340..6213115 c_cheY
 6249467..6249841 cheY
 6953399..6953776 cheY cheW mcp cheA
 7359478..7359843 cheY cheW mcp cheA
 7421101..7424706 c_cheW - c_mcp c_cheW c_cheY c_cheY
 7879408..7879815 cheY
6053 CDS annotations and 48 chemotaxis genes are found in file

Nostoc_sp
NC_003272.gbk
1076561..1079503 c_mcp c_cheW
 1247986..1251294 c_mcp
 2596466..2598724 c_mcp
5364 CDS annotations and 4 chemotaxis genes are found in file

Novosphingobium_aromaticivorans_DSM_12444
NC_007794.gbk
902522..904303 mcp
 1471981..1473426 mcp
 3044321..3046384 mcp
 3263390..3265195 c_mcp
3324 CDS annotations and 4 chemotaxis genes are found in file

Oceanobacillus_iheyensis
NC_004193.gbk
566541..568376 c_mcp
 1175693..1177159 mcp
 1301691..1302599 mcp
 1608860..1609222 cheY - - - - - - - - cheB - cheC cheD
 1716033..1717730 mcp
 1823602..1824387 c_cheR
 2135472..2137469 c_mcp
 2777916..2778770 c_mcp
 2797894..2799516 c_mcp c_mcp
 3097818..3099218 c_mcp
3500 CDS annotations and 14 chemotaxis genes are found in file

Oenococcus_oeni_PSU-1
NC_008528.gbk
643981..644403 mcp
1691 CDS annotations and 1 chemotaxis genes are found in file

Oligotropha_carboxidovorans_OM5
NC_011386.gbk
1731572..1733692 mcp
 1887844..1889535 mcp
 2024267..2025304 mcp - - c_mcp
 2170985..2172400 c_mcp
 2263256..2264503 c_mcp
 2676410..2678146 c_mcp
 2774166..2775845 mcp
 2861444..2863126 mcp
 3067026..3068129 mcp - - - - - - - c_cheR - - c_cheW c_cheA - - - - - - - c_mcp
3722 CDS annotations and 14 chemotaxis genes are found in file

Opitutus_terrae_PB90_1
NC_010571.gbk
144349..146382 mcp
 169957..171531 c_mcp
 197957..200002 mcp
 436914..438599 c_mcp c_cheW
 462087..464102 c_mcp
 502358..503185 cheR cheB - cheD - c_cheA cheW c_cheY
 746417..748060 mcp - - mcp
 893945..895432 c_mcp
 992001..993617 mcp
 1211714..1213024 c_mcp
 1560827..1561216 cheY
 1921150..1921590 cheY
 2525434..2528847 cheR
 2945654..2946037 c_cheY
 3623590..3623958 c_cheY
 3760335..3762302 cheA cheW mcp cheR cheB - cheC
 4383447..4385030 c_mcp
 4517040..4517510 cheD
 4656346..4657221 c_cheR mcp mcp
 5311975..5313543 mcp
 5793840..5795405 c_mcp
4612 CDS annotations and 35 chemotaxis genes are found in file

Parvibaculum_lavamentivorans_DS-1
NC_009719.gbk
72457..73650 cheY
 1602004..1603059 mcp
 1734719..1735102 cheY
 2389146..2389658 c_cheY - c_cheY
 2886444..2886905 cheY
 3527468..3528154 c_cheY
3636 CDS annotations and 7 chemotaxis genes are found in file

Pediococcus_pentosaceus_ATCC_25745
NC_008525.gbk
1240677..1241090 c_mcp
1755 CDS annotations and 1 chemotaxis genes are found in file

Pelobacter_carbinolicus
NC_007498.gbk
33013..34290 mcp
 61907..63457 c_mcp
 533197..535419 mcp
 665595..667625 mcp c_cheW
 689780..690253 cheC
 708767..710887 mcp
 1142142..1144481 mcp
 1167263..1167736 c_cheW
 1404683..1407346 cheA cheW cheR cheB cheD - - - cheY cheC
 1562270..1564492 mcp
 1585081..1587315 c_mcp
 1606189..1608309 mcp
 1658789..1659184 cheY
 2286460..2287194 c_cheY
 2312612..2314759 mcp
 2348987..2349376 c_cheY
 2379250..2380224 c_cheV
 2687843..2690035 c_mcp
 2712408..2713178 cheY
 2777911..2778381 c_cheW c_mcp
 2905045..2907234 mcp
 2929371..2930192 c_cheR
 3058646..3060871 mcp
 3476641..3478728 c_mcp
3352 CDS annotations and 32 chemotaxis genes are found in file

Pelobacter_propionicus_DSM_2379
NC_008609.gbk
34051..34431 c_cheY
 48856..50553 c_mcp
 87624..88067 c_cheW c_mcp c_cheR - - - - - - - - c_cheC c_cheY - - - - cheY
 151353..152975 mcp
 456909..457283 cheY
 759359..760978 mcp
 920826..921320 cheW cheA cheR - cheB
 983009..983710 cheY
 1213549..1215303 c_mcp
 1275079..1276713 c_mcp
 1483788..1485461 mcp
 1690911..1691861 cheW
 1710571..1711086 cheW mcp - - mcp - cheY cheA mcp cheW cheR cheB
 1859166..1861247 cheA cheW
 2211478..2212131 cheY
 2314755..2316179 mcp
 2555301..2555897 c_cheD c_cheW
 2808532..2810559 c_mcp
 2912492..2914948 mcp
 2952367..2955276 c_mcp c_cheR - - - - - - - - c_cheY
 3081585..3082409 c_cheY
 3269123..3270772 mcp
 3343893..3345449 c_mcp
 3379614..3379976 cheY cheA
 3406501..3406998 c_cheW c_mcp
 3450496..3452118 c_mcp
 3706329..3706709 c_cheY
 3782403..3782768 cheY - cheY
 3823183..3823551 cheY - - - c_mcp
 3908801..3910792 c_mcp
 3959381..3960469 cheR
 3970011..3970751 c_cheY
3576 CDS annotations and 56 chemotaxis genes are found in file

Pelotomaculum_thermopropionicum_SI
NC_009454.gbk
6049..7638 c_mcp
 199330..201240 mcp
 627968..628822 mcp
 654919..656307 mcp
 747423..747836 cheY
 802164..803723 mcp
 1515868..1517538 mcp
 1845752..1846579 c_mcp
 2175207..2175581 c_cheY c_cheC c_cheR c_cheD
 2221489..2222532 c_cheB c_cheA c_cheW
 2305207..2308233 c_mcp
 2327161..2328390 mcp
 2694014..2695603 c_mcp
 2941429..2941836 c_cheY
 2958921..2960042 c_mcp c_mcp
2920 CDS annotations and 21 chemotaxis genes are found in file

Petrotoga_mobilis_SJ95
NC_010003.gbk
110983..112101 cheC
 137986..140232 mcp
 203057..204124 c_cheB
 234365..236368 c_mcp
 418927..419391 cheW
 538193..540205 mcp
 553025..555025 c_mcp
 748376..750355 c_mcp - - c_mcp
 848384..849193 cheR
 883145..885148 c_mcp
 911584..913653 mcp
 1497099..1499120 cheA cheW
 1508383..1509015 cheC
 1625259..1627547 c_mcp
 1750573..1752579 mcp
 1790269..1792083 c_mcp
 2017625..2018038 cheC
1897 CDS annotations and 19 chemotaxis genes are found in file

Phenylobacterium_zucineum_HLK1
NC_011144.gbk
94217..94795 c_cheY
 227699..228256 c_cheY
 292469..292867 cheY cheR
 753270..753815 cheW cheR - mcp cheA
 803383..804879 mcp
 1057134..1058723 mcp
 1380883..1383297 mcp cheW
 2499271..2499744 c_cheY
 2720141..2720611 c_cheY
 3011014..3011415 c_cheY
 3142750..3143241 cheY
 3661524..3662099 c_cheY - c_cheY cheA cheW mcp c_cheR c_cheB
 3820121..3820729 c_cheY - c_cheD c_cheY - c_cheR c_cheW c_cheA c_cheY c_cheX c_mcp
 3848811..3850769 mcp
3529 CDS annotations and 33 chemotaxis genes are found in file

Photobacterium_profundum_SS9
NC_006370.gbk
462339..463940 mcp
 850601..851779 mcp cheY - cheA - - cheR cheB
 995465..996391 cheV cheR
 1039712..1040095 cheY cheZ cheA cheB - - cheW
 1091902..1093857 mcp
 1236736..1238196 mcp
 1259891..1262026 mcp
 1370077..1370607 cheY
 1419133..1421055 c_mcp
 1538794..1540734 c_mcp
 1568708..1570336 mcp
 1658529..1660397 c_mcp
 1998575..1999492 cheY
 2196902..2197792 c_cheV
 2306984..2308549 mcp
 2327447..2329540 mcp
 2391024..2393027 mcp
 2468130..2469815 mcp
 2521677..2523077 mcp
 2775863..2777866 mcp
 3285790..3287670 mcp mcp
 3624832..3626748 mcp
 3814916..3816799 mcp - - - - - - - - mcp
3415 CDS annotations and 34 chemotaxis genes are found in file

NC_006371.gbk
38421..40496 mcp
 121597..123603 mcp
 223951..225858 mcp
 248031..249575 mcp
 413233..414909 mcp - c_mcp
 434803..436716 mcp
 466486..468372 mcp
 591993..593549 c_mcp mcp
 778767..780356 c_mcp
 1474442..1475989 c_mcp
 1622429..1623571 mcp
 2047236..2048639 mcp - - c_mcp
 2148799..2150436 mcp
2006 CDS annotations and 16 chemotaxis genes are found in file

Photorhabdus_luminescens
NC_005126.gbk
2198280..2200331 cheA cheW cheD mcp cheR cheB cheY cheZ
4683 CDS annotations and 8 chemotaxis genes are found in file

Pirellula_sp
NC_005027.gbk
769609..770010 cheY
 1148065..1148514 cheY
 1332257..1332721 cheY
 1430412..1431044 cheY
 2274125..2274595 c_cheY
 2306813..2307469 cheY
 2662802..2664031 cheY
 2831653..2832027 c_cheY c_cheY
 3028975..3029472 cheY
 3259199..3259624 cheY
 3781519..3781962 c_cheY
 3807517..3808089 cheY
 3999634..4001478 cheY
 5061763..5062482 cheY
 5583682..5584935 c_cheY
 5691635..5692624 c_cheY
 6074761..6075201 c_cheY
 6251792..6252298 cheY
 6428692..6429975 c_cheY
 6972002..6972667 cheY
 7037043..7037675 cheY
7325 CDS annotations and 22 chemotaxis genes are found in file

Polaromonas_JS666
NC_007948.gbk
1174897..1175427 cheW mcp cheA
 2563281..2563730 cheW cheR cheW - - mcp mcp mcp cheA
 3461036..3463174 cheA
4817 CDS annotations and 11 chemotaxis genes are found in file

Polaromonas_naphthalenivorans_CJ2
NC_008781.gbk
396843..397241 c_cheY
 468166..468606 cheY
 833945..834340 cheY
 972854..973252 c_cheY
 1137922..1138521 c_cheB c_cheR
 1792507..1792878 c_cheY c_cheA
 3328325..3329098 mcp
 3526465..3527712 cheA
 3545135..3551047 c_cheA c_mcp c_cheW c_cheY c_cheY
 3729570..3730598 cheY
 3798759..3799784 cheB
 3967045..3968538 cheR
 4260639..4261079 cheY
4084 CDS annotations and 19 chemotaxis genes are found in file

Prochlorococcus_marinus_CCMP1375
NC_005042.gbk
793492..795120 c_cheY
1883 CDS annotations and 1 chemotaxis genes are found in file

Prochlorococcus_marinus_MIT9313
NC_005071.gbk
41162..41551 mcp
2268 CDS annotations and 1 chemotaxis genes are found in file

Prochlorococcus_marinus_MIT_9303
NC_008820.gbk
41281..41589 mcp
 591008..591424 c_cheY
2997 CDS annotations and 2 chemotaxis genes are found in file

Prochlorococcus_marinus_NATL2A
NC_007335.gbk
754639..756234 c_cheY
2163 CDS annotations and 1 chemotaxis genes are found in file

Propionibacterium_acnes_KPA171202
NC_006085.gbk
2217596..2218327 cheY
2297 CDS annotations and 1 chemotaxis genes are found in file

Prosthecochloris_aestuarii_DSM_271
NC_011059.gbk
1323382..1323759 cheY
 1344731..1345534 mcp
2263 CDS annotations and 2 chemotaxis genes are found in file

Prosthecochloris_vibrioformis_DSM_265
NC_009337.gbk
1844429..1844791 cheY
 1933085..1933504 c_cheY
1753 CDS annotations and 2 chemotaxis genes are found in file

Proteus_mirabilis
NC_010554.gbk
1239665..1241218 mcp
 1772544..1773200 c_cheZ c_cheY c_cheB c_cheR c_mcp c_mcp c_cheW c_cheA
 2603326..2604858 c_mcp c_mcp
 2921858..2922784 c_mcp
 3080908..3082599 mcp mcp
3602 CDS annotations and 14 chemotaxis genes are found in file

Pseudoalteromonas_atlantica_T6c
NC_008228.gbk
78268..80214 mcp
 169158..170777 mcp
 290341..290805 cheX
 602825..604510 c_mcp
 696007..697932 mcp
 1897335..1898135 c_cheY
 2729490..2731025 c_mcp c_cheB
 3653694..3654188 c_cheW c_cheW - c_cheB c_cheA c_cheZ c_cheY
 3734476..3735312 c_cheR c_cheW
 4101210..4103234 mcp
 4155942..4157519 c_mcp
 4175011..4176312 mcp
 4212136..4213173 mcp
 4434361..4435308 c_cheY
 4631159..4632175 c_cheY
 4852228..4853727 c_cheA
 5035787..5037283 c_mcp - c_mcp
4281 CDS annotations and 25 chemotaxis genes are found in file

Pseudoalteromonas_haloplanktis_TAC125
NC_007482.gbk
223059..225179 mcp
 324135..325601 mcp
546 CDS annotations and 2 chemotaxis genes are found in file

NC_007481.gbk
507902..508369 c_cheC
 745127..746794 mcp
 798567..799502 cheV cheR
 841667..842050 cheY cheZ cheA cheB - - - - cheW
 875151..877070 c_mcp
 1194712..1195707 c_cheB
 2636047..2637255 mcp
 2790750..2792765 mcp
 2805577..2807502 c_mcp
 2898149..2900029 c_mcp
2938 CDS annotations and 15 chemotaxis genes are found in file

Pseudomonas_aeruginosa
NC_002516.gbk
197011..198060 c_cheB - c_cheR
 1585640..1586014 cheY cheZ - cheB
 3759996..3760820 c_cheR
 4144939..4145946 c_cheB
5565 CDS annotations and 7 chemotaxis genes are found in file

Pseudomonas_aeruginosa_LESB58
NC_011770.gbk
197518..198360 c_cheR
 1388568..1389257 cheW
 1842022..1842846 cheR
 4358868..4359758 c_cheW - - - - - c_cheZ c_cheY
5925 CDS annotations and 6 chemotaxis genes are found in file

Pseudomonas_aeruginosa_PA7
NC_009656.gbk
267049..268098 c_cheB - c_cheR
 1454917..1455924 cheB
 1814488..1815312 cheR
 2663387..2664154 mcp
 3998450..3999556 c_cheB c_cheA - c_cheZ c_cheY
 5006929..5008536 c_mcp
 6238298..6240424 c_mcp
6286 CDS annotations and 11 chemotaxis genes are found in file

Pseudomonas_aeruginosa_UCBPP-PA14
NC_008463.gbk
195871..196920 c_cheB - c_cheR - c_cheW c_cheA
 1409051..1409740 cheW - cheB
 1786415..1787239 cheR
 2673094..2674701 mcp
 3850461..3852419 c_mcp
 3891988..3893613 mcp
 4050173..4051063 c_cheW - - - c_cheB - c_cheZ c_cheY
 4275245..4276870 mcp
 5786095..5787720 mcp
5892 CDS annotations and 16 chemotaxis genes are found in file

Pseudomonas_entomophila_L48
NC_008027.gbk
246252..247055 c_cheR
 678500..680446 c_mcp
 738977..740896 c_mcp
 933602..935743 c_mcp
 958793..960109 mcp - - - - - - mcp
 989486..991069 mcp - - - c_cheW
 1203853..1205727 c_mcp
 1304850..1306472 mcp - cheR - - cheB
 1591915..1593852 mcp
 1927591..1929477 c_mcp
 1967718..1969196 c_mcp
 2129998..2131623 c_mcp
 2515962..2517281 mcp
 3084995..3086629 mcp
 3163562..3165709 mcp
 3432884..3433459 c_cheB c_cheR
 3814813..3816378 c_mcp
 3909269..3910894 c_mcp
 4015142..4016077 c_cheV
 4027056..4028672 c_cheA
 4066647..4067126 c_cheW - - - - c_cheB c_cheA c_cheZ c_cheY
 4131413..4132240 c_cheR c_cheV
 4370164..4372230 mcp
 5159018..5160979 mcp
 5239304..5241280 c_mcp
 5366970..5369045 c_mcp
 5392747..5394663 mcp mcp
 5417380..5419329 mcp
 5490452..5492389 c_mcp - - mcp
 5723076..5725046 c_mcp
5133 CDS annotations and 42 chemotaxis genes are found in file

Pseudomonas_fluorescens_Pf-5
NC_004129.gbk
134068..135948 mcp
 454734..456743 c_mcp
 483195..485111 c_mcp
 560560..562197 c_mcp c_mcp - - mcp
 666010..667944 mcp
 784841..786802 c_mcp
 820934..822880 c_mcp
 904937..906856 c_mcp
 987061..989058 mcp
 1295003..1296625 mcp cheW cheR cheW - cheB
 1872374..1873162 cheZ cheA cheB - - - cheW cheW
 1940383..1942008 mcp
 1963660..1965630 mcp
 2437700..2439325 mcp
 2576515..2578530 mcp
 2593271..2594902 c_mcp
 2672833..2674593 c_mcp
 2806242..2807864 c_mcp
 2874747..2876372 mcp
 3240077..3242071 c_mcp
 3586079..3587716 mcp
 3750534..3751142 c_cheB c_cheR
 3873659..3875344 c_mcp
 4627113..4628792 c_mcp - mcp
 4889273..4890208 c_cheV
 4934751..4937699 mcp
 4982392..4983873 mcp
 5193559..5194386 c_cheR c_cheV
 5247385..5248704 mcp
 5255778..5257529 c_mcp
 5299133..5300452 c_mcp
 5341615..5343795 mcp
 5523975..5525864 mcp
 5800841..5801791 cheV
 5890238..5892379 mcp
 5968242..5969558 c_mcp c_mcp
 6158642..6160264 mcp
 6760048..6761655 mcp
 6845736..6847712 c_mcp
6137 CDS annotations and 53 chemotaxis genes are found in file

Pseudomonas_fluorescens_Pf0_1
NC_007492.gbk
132635..134515 mcp
 403832..405724 c_mcp
 433106..435022 c_mcp
 508115..509740 c_mcp - - mcp
 612657..614678 mcp
 730897..732843 c_mcp
 770486..772432 c_mcp
 855264..857183 c_mcp
 926146..928176 mcp
 1219171..1220793 mcp cheW cheR cheW cheA cheB
 1588471..1590096 c_mcp
 1754443..1755231 cheZ cheA cheB - - - cheW cheW
 1820767..1822392 mcp
 2051002..2052567 c_mcp
 2385973..2387586 mcp
 2924537..2926528 c_mcp
 2978382..2980091 c_mcp
 3034876..3035709 cheR cheB
 3351191..3352816 c_mcp
 3407543..3409681 c_mcp
 3802978..3804582 c_mcp
 4263024..4264706 c_mcp - mcp
 4481485..4482420 c_cheW
 4546814..4548295 mcp
 4731305..4733269 c_mcp
 4798977..4799804 c_cheR c_cheW
 4814381..4816021 mcp
 4865350..4866669 mcp - - - - - - - - c_mcp
 4896490..4897809 c_mcp
 4938090..4940306 mcp
 4990738..4992627 mcp
 5252422..5253324 cheW - - - c_mcp
 5323594..5325735 mcp
 5362218..5364275 mcp - - - - - - - c_mcp
 5449326..5450951 c_mcp
 5964517..5964984 c_cheW c_cheA c_mcp c_cheW
 6148013..6149155 c_cheA
 6180952..6182928 c_mcp
5736 CDS annotations and 57 chemotaxis genes are found in file

Pseudomonas_mendocina_ymp
NC_009439.gbk
171607..172416 cheR cheB
 295000..295953 cheA
 419826..420359 cheW mcp cheR cheW cheB cheW
 709303..711237 mcp
 796443..798407 c_mcp
 828453..830384 mcp
 880464..882494 mcp
 1367363..1368985 c_mcp
 1513295..1514938 c_mcp
 1723190..1724257 c_cheB c_cheR c_cheW c_mcp c_cheA - - c_mcp cheW
 1871430..1873382 mcp
 1976563..1978128 mcp
 2090316..2091881 c_mcp
 2206701..2208845 c_mcp - mcp
 2376854..2378737 c_mcp
 2399615..2401249 c_mcp
 2414379..2415272 cheW
 2708105..2709574 mcp - - - - - - c_mcp
 2735838..2737115 c_mcp
 2746806..2748200 mcp
 2906196..2907902 c_mcp
 3074653..3075132 c_cheW c_cheW - - - c_cheB c_cheA c_cheZ
 3133122..3133970 c_cheR c_cheW
 3298865..3300247 mcp
 3473919..3475841 c_mcp
 3559506..3561161 c_mcp
 3651991..3653868 mcp
 3819036..3820022 mcp
 4054154..4056304 mcp
 4111679..4112680 cheC
 4518560..4520590 c_mcp
 4788439..4790013 c_mcp
 4880921..4882516 mcp
4594 CDS annotations and 52 chemotaxis genes are found in file

Pseudomonas_putida_F1
NC_009512.gbk
386498..388123 c_mcp - - mcp
 671745..673706 c_mcp
 700437..702380 c_mcp
 898527..899843 mcp
 922715..923614 c_cheW
 1421503..1423569 c_mcp
 1558180..1559784 mcp
 1639730..1640659 cheW cheR
 1713133..1713921 cheZ cheA cheB - - - cheW cheW
 2144419..2146584 mcp
 2266231..2267052 cheR cheB
 2366315..2367940 c_mcp
 2440267..2441892 mcp
 2519877..2522021 c_mcp
 2679691..2681013 mcp
 3105951..3107243 mcp
 3207969..3209603 mcp
 3862753..3864231 mcp
 3888624..3890189 c_mcp - - - - - - - mcp
 4034958..4035893 c_cheW cheA - - - - - - - c_mcp - - - - - - mcp
 4372219..4374159 c_mcp
 4731450..4732463 c_cheB c_cheW c_cheW c_cheR c_cheW c_mcp
 4869614..4871488 mcp
 5045880..5047799 mcp
 5335316..5337250 c_mcp
 5452058..5452531 c_cheW c_cheW c_mcp c_cheW
 5488072..5489988 mcp mcp
5252 CDS annotations and 47 chemotaxis genes are found in file

Pseudomonas_putida_GB_1
NC_010322.gbk
393815..395440 c_mcp - - mcp
 686843..688804 c_mcp
 715213..717156 c_mcp
 926412..927728 mcp
 954610..955509 c_cheW
 1240986..1242608 mcp cheW cheR cheW cheA cheB
 1569297..1571237 mcp
 1868767..1870332 c_mcp - - - - - - mcp - - - - - - - - c_cheA cheW
 2116162..2118048 c_mcp - - - - - - - mcp
 2151991..2153469 c_mcp
 2391002..2391823 cheR cheB
 2529935..2531560 c_mcp
 2644867..2647011 c_mcp
 2838145..2839464 mcp
 3270034..3271668 mcp
 3340086..3340448 cheY
 3394857..3395834 c_mcp
 3544024..3544743 cheD
 3559012..3560637 c_mcp
 4346549..4347028 c_cheW c_cheW - - - c_cheB c_cheA c_cheZ c_cheY
 4397826..4398653 c_cheR c_cheW
 4478495..4480060 c_mcp
 4688055..4690121 mcp
 4975848..4977722 mcp
 5190718..5192637 mcp
 5510866..5512800 c_mcp
 5625388..5625861 c_cheW c_cheA c_mcp c_cheW
 5660976..5662892 mcp mcp
5409 CDS annotations and 49 chemotaxis genes are found in file

Pseudomonas_putida_KT2440
NC_002947.gbk
380917..382542 c_mcp - - mcp
 652779..654740 c_mcp
 681327..683270 c_mcp
 896567..897907 mcp
 920849..921748 c_cheV
 1403613..1405679 c_mcp
 1560212..1562086 c_mcp
 1691900..1693522 mcp cheW cheR cheW cheA cheB
 2044784..2046724 mcp
 2193511..2195661 c_mcp
 2418847..2420514 mcp - - - - - - - cheV
 2565017..2566948 c_mcp
 2639175..2640653 c_mcp
 3028345..3029997 mcp
 3221038..3222690 c_mcp
 3262909..3264543 c_mcp
 3864322..3865641 c_mcp
 4034947..4037091 mcp
 4287727..4288302 c_cheB c_cheR
 4454806..4456983 c_mcp
 4922777..4923256 c_cheW c_cheW - - - c_cheB c_cheA c_cheZ c_cheY
 4983870..4984697 c_cheR c_cheV
 5283594..5285513 mcp
 5555691..5557724 c_mcp
 5681477..5681950 c_cheW c_cheA c_mcp
 5717293..5719209 mcp mcp
5350 CDS annotations and 43 chemotaxis genes are found in file

Pseudomonas_putida_W619
NC_010501.gbk
217004..218902 mcp
 246117..246491 cheY
 461894..463786 c_mcp
 489390..491333 c_mcp c_mcp
 516487..517041 cheW mcp cheA cheW
 868646..870565 c_mcp
 1109454..1111328 c_mcp
 1386368..1388287 c_mcp
 1566536..1568476 mcp
 1807695..1809260 c_mcp - - - - - - mcp - - - - - - - c_cheA cheW
 1917876..1919756 c_mcp
 1949783..1951261 c_mcp
 2308602..2310746 c_mcp
 2340921..2341742 cheR cheB
 2517041..2518666 c_mcp
 2551957..2553918 c_mcp
 2595152..2596792 mcp
 2878019..2879641 mcp
 3046328..3047962 mcp
 3077105..3078424 c_mcp
 3165700..3167868 c_mcp
 3563506..3565269 c_mcp
 3621294..3622151 c_mcp
 3834082..3835380 c_mcp
 4072849..4073328 c_cheW c_cheW - - - c_cheB c_cheA c_cheZ c_cheY
 4152108..4152935 c_cheR c_cheW
 4246439..4248004 c_mcp
 4406930..4408996 mcp
 4551824..4552837 c_cheB c_cheA c_cheW c_cheR c_cheW c_mcp
 4840382..4841281 cheW
 4862103..4864115 c_mcp - - - - - - c_mcp
 5056165..5058111 mcp
 5084662..5086623 mcp
 5166271..5168205 c_mcp
 5397322..5399259 c_mcp - - mcp
5182 CDS annotations and 56 chemotaxis genes are found in file

Pseudomonas_stutzeri_A1501
NC_009434.gbk
62102..62491 c_cheY
 390676..392607 c_mcp
 408380..410017 mcp
 438650..440293 c_mcp
 1482003..1482935 cheV cheR
 1707865..1709508 mcp
 1814215..1816167 mcp
 2040202..2041827 mcp
 2126472..2127965 c_mcp
 2184689..2186104 c_mcp
 2288143..2289762 c_mcp
 2481062..2482378 mcp - - - - - - mcp
 2714136..2715068 c_cheV
 2737538..2739700 c_mcp
 2783350..2783763 c_mcp c_cheW c_cheW - - - c_cheB c_cheA c_cheZ c_cheY
 3140085..3142250 c_mcp - - - - - c_mcp - - - - mcp
 3336653..3338584 c_mcp
 3381356..3382978 mcp
 3829306..3830400 c_mcp
 3900644..3902638 mcp
 3939855..3941816 mcp
 4210372..4211190 c_cheR
 4383273..4384160 mcp
4128 CDS annotations and 33 chemotaxis genes are found in file

Pseudomonas_syringae_phaseolicola_1448A
NC_005773.gbk
79986..81962 c_mcp
 415982..417925 c_mcp c_mcp
 551428..551898 cheW
 671120..673054 mcp
 944617..945693 c_cheB c_cheD c_cheR c_cheW c_mcp c_cheA - c_cheY c_mcp
 1062849..1064525 c_mcp
 1075828..1077468 mcp - - mcp
 1114943..1116865 c_mcp - - - - - - - mcp
 1417026..1417922 c_cheV
 1427868..1429520 c_mcp
 2000767..2002398 c_mcp
 2024106..2025746 c_mcp
 2054447..2056375 mcp
 2383056..2384531 c_mcp
 2639719..2641647 mcp
 2736947..2738575 mcp
 2875536..2877437 mcp
 3000450..3001271 cheR cheB
 3199816..3201132 mcp
 3276947..3278626 c_mcp
 3300408..3302369 c_mcp
 3411731..3413620 c_mcp - - - - c_mcp c_mcp - - c_mcp
 3442546..3444486 mcp - - - c_cheW c_mcp
 3466173..3468365 mcp
 3511719..3513344 c_mcp
 3626335..3628002 c_mcp
 3688662..3690266 c_mcp
 3729483..3730409 c_cheV
 3788292..3789920 mcp - - c_mcp
 3881964..3882443 c_cheW c_cheW - - - c_cheB c_cheA c_cheZ c_cheY
 3945033..3945860 c_cheR c_cheV
 4015657..4017546 mcp
 4430453..4431463 c_cheB - c_cheW c_cheR c_cheW c_mcp
 4825706..4827010 c_mcp - - - - - - - - mcp
 5384502..5386127 mcp
 5608152..5609498 mcp
 5715119..5716615 mcp
 5765849..5767789 mcp
 5871357..5873279 c_mcp c_mcp
4984 CDS annotations and 68 chemotaxis genes are found in file

Pseudomonas_syringae_pv_B728a
NC_007005.gbk
155026..156546 c_mcp
 526311..526850 cheW mcp cheW cheW
 887924..889000 c_cheB c_cheD - c_cheW - - - - c_mcp
 1289881..1290777 c_cheW
 1301387..1303042 c_mcp
 1480081..1480617 cheW - cheW cheW cheB
 2040801..2042441 c_mcp
 2575434..2576912 cheW
 2833881..2834723 cheR
 3904845..3906449 c_mcp
 3945726..3946652 c_cheW
 4091636..4092115 c_cheW c_cheW - - - c_cheB - c_cheZ
 4155735..4156661 c_cheW
 5013079..5014383 c_mcp
 5934465..5936483 mcp
5089 CDS annotations and 27 chemotaxis genes are found in file

Pseudomonas_syringae_tomato_DC3000
NC_004578.gbk
138969..140945 mcp
 285536..287032 mcp
 512022..513647 c_mcp
 989768..990844 c_cheB c_cheD c_cheR c_cheW c_mcp c_cheA - c_cheY c_mcp
 1085145..1086818 c_mcp
 1100918..1102318 mcp
 1154539..1156428 c_mcp - mcp - - mcp
 1452704..1453648 c_cheV
 1464236..1465888 c_mcp
 1648356..1649978 mcp cheW cheR cheW - cheB
 2109221..2110147 cheV cheR
 2165893..2166267 cheY cheZ cheA cheB - - - cheW cheW
 2496461..2497936 c_mcp
 2695933..2698065 mcp cheW - - - - - c_mcp
 2729060..2731045 mcp - - mcp - - - - mcp
 2774360..2776321 mcp
 2789232..2790911 mcp
 2906392..2908293 mcp
 3011736..3012602 cheR
 3246195..3247556 c_mcp
 3369813..3371441 c_mcp
 3480906..3482834 c_mcp
 3657206..3659521 mcp
 3704803..3706428 c_mcp
 3718924..3720552 c_mcp
 3820066..3821745 c_mcp
 3926984..3928585 c_mcp
 3977175..3978101 c_cheV
 4034169..4035797 mcp - - c_mcp
 4145626..4147656 c_mcp - - - - mcp
 4170590..4172221 mcp
 4242087..4243355 c_mcp
 5118280..5119584 c_mcp - - - - - - - - - mcp
 5218750..5220369 c_mcp
 5425668..5426981 mcp
 5593402..5595336 c_mcp
 5867181..5869097 mcp mcp
 6084300..6085646 mcp
 6325129..6327051 c_mcp c_mcp
 6347028..6348653 mcp
5476 CDS annotations and 68 chemotaxis genes are found in file

Psychrobacter_PRwf-1
NC_009524.gbk
2687514..2692343 c_cheW c_mcp c_cheW
2370 CDS annotations and 3 chemotaxis genes are found in file

Psychrobacter_arcticum_273-4
NC_007204.gbk
2232248..2233150 c_cheR c_mcp
2120 CDS annotations and 2 chemotaxis genes are found in file

Psychrobacter_cryohalolentis_K5
NC_007969.gbk
470522..472723 cheA - cheC
 2562411..2563421 c_cheB c_cheA c_cheR c_mcp c_cheW
2467 CDS annotations and 7 chemotaxis genes are found in file

Psychromonas_ingrahamii_37
NC_008709.gbk
536389..537744 c_cheY
 610888..612108 c_cheY
 1562092..1562484 cheY
 2233264..2235786 c_cheR
 2315915..2318803 c_mcp
 2605833..2606576 c_cheY c_cheY
 2845083..2845559 c_cheY - c_cheY
 3060844..3061428 c_cheB
 3117354..3120374 cheR - - mcp
 3277179..3277667 cheY
 3850842..3853364 cheR
 4535629..4536474 cheR cheB
3545 CDS annotations and 16 chemotaxis genes are found in file

Pyrococcus_abyssi
NC_000868.gbk
1507468..1509687 c_mcp c_cheD - - c_cheA c_cheB c_cheY c_cheR mcp cheW
 1549373..1550680 c_mcp
1779 CDS annotations and 9 chemotaxis genes are found in file

Pyrococcus_furiosus
NC_003413.gbk
442034..442189 mcp
2120 CDS annotations and 1 chemotaxis genes are found in file

Pyrococcus_horikoshii
NC_000961.gbk
405411..406697 mcp
 436627..437064 c_cheW c_mcp - cheR cheY cheB cheA - - cheD
 1608230..1609753 c_mcp
1952 CDS annotations and 9 chemotaxis genes are found in file

Ralstonia_eutropha_H16
NC_008314.gbk
254186..255985 mcp cheX cheY cheW mcp mcp - - - - - cheA cheW cheR cheD cheB cheY cheZ
 1409269..1410897 c_mcp
 2180502..2182043 c_mcp
 2299618..2301273 mcp cheW cheR cheW cheA cheB
 2398620..2399777 mcp
 2539150..2540118 c_cheV
 2594870..2596819 c_mcp
 2829598..2831154 mcp
2555 CDS annotations and 25 chemotaxis genes are found in file

NC_008313.gbk
68388..70187 c_mcp
 2483576..2485141 c_mcp
 2861805..2862638 mcp
3651 CDS annotations and 3 chemotaxis genes are found in file

Ralstonia_eutropha_JMP134
NC_007347.gbk
47892..49691 c_mcp
 655122..656108 c_cheB
 836314..837543 c_mcp
 2142344..2143069 c_mcp
 2870120..2875990 c_cheW c_mcp c_cheW
3439 CDS annotations and 7 chemotaxis genes are found in file

NC_007348.gbk
223922..224947 c_cheB c_cheW c_cheW c_cheR c_cheW
 315923..317395 mcp - - - - - mcp
 1711790..1712746 c_cheW
 1850000..1851097 c_mcp
 1976638..1978194 mcp
 2351419..2352981 c_mcp
 2414330..2416042 mcp - - cheW mcp mcp - - - - - - cheW cheR cheD cheB - cheZ
 2706456..2708081 mcp
2407 CDS annotations and 21 chemotaxis genes are found in file

Ralstonia_metallidurans_CH34
NC_007973.gbk
166140..167681 c_mcp
 737222..737764 cheW mcp cheA
 1833452..1834675 c_mcp
 3210187..3211656 c_cheR
3601 CDS annotations and 6 chemotaxis genes are found in file

NC_007974.gbk
68309..70126 mcp - - cheW mcp mcp - - - - - cheA cheW cheR cheD cheB - cheZ
 116271..118157 c_mcp
 383624..384640 c_cheB c_cheA c_cheW c_cheR c_cheW c_mcp
 621286..622359 mcp - - - - - - - - - mcp
 1223803..1225407 mcp
 1801738..1803771 c_mcp
 1861078..1862775 c_mcp
 2221067..2222608 c_mcp
 2253694..2255253 mcp
 2571284..2572846 mcp
2313 CDS annotations and 25 chemotaxis genes are found in file

Ralstonia_pickettii_12J
NC_010678.gbk
211233..212822 c_mcp
 314794..316968 cheA cheW mcp mcp cheR cheD cheB - cheZ
 445916..447484 mcp
 524024..525565 mcp
 904319..905269 c_cheW
 1038424..1040250 c_mcp
 1169468..1169833 c_cheY - c_mcp c_cheA
1153 CDS annotations and 16 chemotaxis genes are found in file

NC_010682.gbk
545486..546898 mcp
 572030..573859 mcp
 648994..649539 cheW mcp cheA
 909713..910444 c_mcp
 1052641..1054506 mcp mcp
 2207007..2208569 mcp
 3169595..3171142 mcp
 3576654..3578642 c_mcp
 3670666..3672468 c_mcp
3707 CDS annotations and 12 chemotaxis genes are found in file

Ralstonia_solanacearum
NC_003295.gbk
652660..654513 mcp
 787949..788611 cheZ
 1213132..1215021 mcp mcp
 1306376..1307920 mcp
 1562194..1563735 mcp
 2080692..2082299 c_mcp
 2126240..2127229 mcp
 3008339..3009886 mcp
 3382588..3384573 c_mcp
 3568419..3570359 c_mcp
 3688152..3689699 c_cheD
3436 CDS annotations and 12 chemotaxis genes are found in file

Rhizobium_etli_CFN_42
NC_007761.gbk
258414..258707 c_mcp
 421524..423878 c_mcp - - mcp
 452442..454445 mcp
 550326..552344 c_mcp
 658353..659984 mcp - cheY cheA cheW cheR cheB cheY cheD
 730470..733001 mcp mcp
 829497..829880 mcp
 928944..930869 mcp
 960013..961956 mcp
 1020324..1022504 c_mcp - - - - - - c_mcp
 1214278..1216068 mcp
 1306996..1308444 mcp
 1366570..1367472 c_mcp
 1674987..1675682 mcp
 2195456..2195923 mcp
 2652178..2652594 mcp - - - c_mcp
 2952392..2954356 mcp cheW
 3445415..3447094 mcp
 3535166..3535630 c_mcp
 3661721..3664036 c_mcp
 3702634..3703731 c_cheB c_cheR c_cheW c_mcp c_mcp c_mcp c_cheW c_cheA c_cheY - mcp
 3950409..3951539 mcp
 4083631..4084107 cheW
 4328419..4330032 c_mcp
4031 CDS annotations and 45 chemotaxis genes are found in file

Rhizobium_etli_CIAT_652
NC_010994.gbk
458780..461119 c_mcp - - mcp
 488315..490315 mcp
 596175..598184 c_mcp
 709985..711619 mcp cheX cheY cheA cheW cheR cheB cheY cheD
 784194..786725 mcp mcp
 1018018..1019961 mcp
 1239106..1240896 mcp
 1335956..1337404 mcp
 2657286..2658908 c_mcp
 2980211..2982175 mcp cheW
 3752451..3754766 c_mcp
 3799705..3800802 c_cheB c_cheR c_cheW c_mcp c_mcp c_mcp c_cheW - c_cheY - mcp
 4205289..4205765 cheW mcp
4343 CDS annotations and 33 chemotaxis genes are found in file

Rhizobium_leguminosarum_bv__trifolii_WSM2304
NC_011369.gbk
52434..54770 c_mcp
 80232..82229 mcp
 185104..187113 c_mcp
 223415..225772 mcp
 302041..303669 mcp cheX - cheA cheW cheR cheB - cheD
 374292..376823 mcp mcp
 551894..553711 mcp
 584684..586621 mcp
 647123..649303 c_mcp
 664878..666692 c_mcp
 951400..952506 c_mcp
 2055837..2057711 mcp
 2235421..2237241 c_mcp
 2613704..2614174 cheW
 3303619..3305934 c_mcp
 3346256..3347353 c_cheB c_cheR c_cheW c_mcp c_mcp c_mcp c_cheW c_cheA - - mcp
 3759995..3760471 cheW mcp
4321 CDS annotations and 33 chemotaxis genes are found in file

Rhizobium_leguminosarum_bv_viciae_3841
NC_008380.gbk
462895..465303 c_mcp - - mcp
 492347..494344 mcp
 609477..611465 c_mcp
 737039..738685 mcp cheX cheY cheA cheW cheR cheB cheY cheD
 809810..812341 mcp mcp
 1019449..1021272 mcp
 1049554..1051602 mcp
 1145440..1147269 c_mcp
 1382704..1385085 mcp
 1448743..1450191 mcp
 1509756..1510865 c_mcp
 2838043..2839905 mcp
 3092943..3094760 c_mcp
 3446646..3447116 cheW
 3549310..3549678 c_cheY
 4211111..4213459 c_mcp
 4256058..4257155 c_cheB c_cheR c_cheW c_mcp - c_mcp c_cheW c_cheA c_cheY
 4537298..4539826 c_mcp
 4663726..4664202 cheW mcp
4693 CDS annotations and 37 chemotaxis genes are found in file

Rhodobacter_sphaeroides_2_4_1
NC_007494.gbk
80695..81393 c_cheY
 127418..129103 c_mcp
 153123..154811 c_mcp
 363178..363543 cheY mcp
 488557..490131 cheA
 503437..504996 mcp
 830552..832213 c_mcp
835 CDS annotations and 8 chemotaxis genes are found in file

NC_007493.gbk
104574..105128 c_cheY
 174362..174727 cheY cheA cheW cheW cheR cheB
 368894..369268 c_cheY
 848230..848544 cheY
 902480..903187 cheY
 1066514..1066900 c_cheY c_cheR c_cheW c_cheA c_cheY c_cheX c_cheD c_mcp c_mcp c_mcp c_cheY
 1321303..1321683 c_cheY
 1747255..1750542 c_cheA c_cheY c_mcp - c_cheW c_cheB c_cheR c_cheA
 1862714..1863151 c_cheY
 1932095..1934158 c_mcp
 1953030..1954142 c_mcp
 2186323..2188623 c_cheY
 2979741..2980943 c_cheY
3022 CDS annotations and 34 chemotaxis genes are found in file

Rhodobacter_sphaeroides_ATCC_17025
NC_009428.gbk
255089..257053 cheA cheW cheW cheR cheB
 1072276..1073931 mcp
 1671491..1674670 c_cheW - c_mcp - c_cheW c_cheB c_cheR c_cheA
 1833757..1835391 mcp - mcp cheD - - cheA cheW cheR
3111 CDS annotations and 18 chemotaxis genes are found in file

Rhodobacter_sphaeroides_ATCC_17029
NC_009050.gbk
78516..80090 mcp
 93196..94755 mcp
 513950..515611 c_mcp
 941938..943623 c_mcp
 967660..969348 c_mcp
 1182581..1182946 cheY mcp
1052 CDS annotations and 7 chemotaxis genes are found in file

NC_009049.gbk
254554..254919 cheY cheA cheW cheW cheR cheB
 1133384..1133773 c_cheY c_cheR c_cheW c_cheA c_cheY c_cheX c_cheD c_mcp - c_mcp c_cheY
 1767354..1770641 c_cheW c_cheY c_mcp - c_cheW c_cheB c_cheR c_cheA
 1878612..1879049 c_cheY
 1937182..1939245 c_mcp
 1985342..1986454 c_mcp
2973 CDS annotations and 26 chemotaxis genes are found in file

Rhodoferax_ferrireducens_T118
NC_007908.gbk
123047..124606 c_mcp
 365140..366093 c_cheW
 483032..485578 cheW
 588078..590267 cheA cheW cheR cheD cheB
 940496..941635 mcp - - cheA mcp cheW cheR cheD cheB
 972858..973382 cheW mcp
 1041023..1042651 c_mcp c_cheW
 1480006..1480536 cheW mcp cheA
 1587182..1587739 cheW - - - c_mcp
 2025912..2026520 c_cheC
 2188291..2189880 mcp
 2439479..2441230 mcp
 2574888..2576414 c_mcp - - - - - - - c_mcp - - - mcp - - cheB
 2734927..2736666 c_mcp
 2768641..2770410 c_mcp
 3035195..3036931 c_mcp
 3078859..3080448 c_mcp
 3322252..3324885 c_cheR - - - - - - - - - c_mcp
 3458105..3459769 c_mcp
 3476351..3477949 mcp
 3648191..3649690 mcp
 3837155..3839053 c_mcp
 4020874..4022664 mcp mcp
 4137027..4137674 cheZ
 4400908..4402677 mcp
4170 CDS annotations and 45 chemotaxis genes are found in file

Rhodopseudomonas_palustris_BisA53
NC_008435.gbk
49590..51290 c_mcp
 555038..557059 mcp
 786618..786977 cheY
 1033253..1033648 c_cheY
 1346675..1347040 cheY cheA cheW mcp cheR cheD cheB mcp - - - cheA
 1439711..1440085 cheY
 1474178..1475881 mcp mcp
 1721746..1723446 mcp
 1735975..1737678 c_mcp
 1922195..1922611 c_cheY
 2009241..2010950 mcp
 2074418..2076412 c_mcp c_mcp
 2096435..2098120 mcp mcp mcp - - - mcp
 2153909..2155615 mcp
 2265105..2267132 c_mcp
 2596933..2597478 c_cheY
 2702039..2703739 c_mcp mcp - mcp
 3025655..3026023 c_cheY
 3227089..3228771 c_mcp c_mcp
 3354840..3355280 cheY
 3384909..3386600 mcp
 3784772..3785137 c_cheY
 3933946..3935637 c_mcp c_mcp
 4031468..4033432 mcp
 4050763..4051392 c_cheC c_cheY - c_cheA c_cheY c_cheR - c_cheB c_cheW c_mcp cheC
 4243137..4244825 mcp - - - - - mcp
 4389578..4390828 c_cheY - c_cheR c_cheW c_cheA - c_mcp c_mcp c_cheY
 4558003..4559742 mcp
 4645050..4646729 c_mcp c_mcp - - c_mcp c_mcp
 4696122..4698206 mcp
 4782842..4784527 c_mcp - - c_cheR c_cheB c_cheY c_cheW c_cheA
 5111728..5113773 c_mcp - - - c_mcp
 5238416..5239741 c_mcp - - - - - c_mcp c_cheB c_cheR c_cheW c_mcp c_mcp c_cheW c_cheA c_cheY
 5348529..5350283 mcp
 5442582..5443061 c_cheY
4878 CDS annotations and 85 chemotaxis genes are found in file

Rhodopseudomonas_palustris_BisB18
NC_007925.gbk
68518..70542 mcp
 1370104..1371807 mcp
 1852025..1853731 mcp mcp
 1951779..1953464 mcp
 1999742..2001448 mcp
 2343053..2345080 c_mcp
 2662238..2664235 c_mcp
 2978047..2979729 c_mcp c_mcp c_mcp
 3089337..3091034 mcp
 3504946..3507141 c_mcp
 3753561..3755252 c_mcp c_mcp c_mcp c_mcp
 3858055..3860004 mcp mcp
 4226998..4227882 c_cheR c_cheW c_cheA c_mcp
 4554470..4556137 c_mcp c_mcp c_mcp - - c_mcp c_mcp
 4607084..4609168 mcp
 4723909..4724781 c_cheR c_cheB - c_cheW c_cheA
 4911035..4912735 c_mcp c_mcp
 5038768..5040432 c_mcp
 5053268..5055271 c_mcp
 5112093..5113784 c_mcp
 5139905..5140543 c_cheC - - c_cheA - c_cheR - - c_cheW c_mcp cheC
 5213684..5215006 c_mcp - - - - - c_mcp - c_cheR c_cheW c_mcp c_mcp c_mcp c_mcp c_cheW c_cheA
 5365452..5367206 mcp mcp
 5501834..5502922 mcp
4886 CDS annotations and 57 chemotaxis genes are found in file

Rhodopseudomonas_palustris_BisB5
NC_007958.gbk
76970..79036 mcp
 171562..173370 c_mcp
 258512..260194 c_mcp c_mcp
 388007..389698 c_mcp c_mcp
 571384..573117 c_mcp
 944959..947097 c_mcp
 1120290..1122260 c_mcp c_mcp
 1165417..1167462 mcp
 1560386..1560934 mcp mcp
 1956658..1958337 c_mcp
 2076248..2077939 mcp - - - - - - - - - c_mcp
 2155174..2157240 mcp c_mcp
 2753592..2755277 mcp
 3453404..3455428 mcp
 3791641..3793596 c_mcp
 3942075..3943775 mcp
 3989044..3990747 c_mcp
 4101737..4102894 c_cheB - c_cheW
 4342248..4343948 c_mcp - - c_mcp c_mcp
 4638903..4640657 mcp
4397 CDS annotations and 29 chemotaxis genes are found in file

Rhodopseudomonas_palustris_CGA009
NC_005296.gbk
154100..155809 c_mcp c_cheB c_cheR c_mcp c_cheW c_cheW c_cheA c_cheY
 259203..260894 c_mcp
 473947..475629 c_mcp
 951429..953567 c_mcp
 1009176..1009535 cheY
 1201404..1203155 c_mcp
 1283518..1283913 cheY
 1435192..1435623 cheY
 1643544..1643906 cheY
 1807250..1810063 cheA cheW cheY cheB cheR - - - - - - - - c_mcp
 1860968..1861471 cheY mcp cheA cheW cheR
 2049434..2051500 mcp
 2078135..2080132 c_mcp
 2116794..2118473 mcp
 2166162..2167460 mcp
 2333431..2333799 c_cheY
 2372333..2372719 c_cheY
 2762565..2763008 c_cheY
 2818822..2820561 mcp
 3215009..3215383 cheY
 3416416..3416880 cheY
 3540354..3540719 c_cheY
 3593862..3595880 mcp
 3821616..3822161 cheY
 4011242..4013197 c_mcp
 4061895..4063706 mcp
 4241549..4243252 c_mcp
 4534391..4534768 cheY
 4745124..4746449 c_mcp c_mcp
 4793406..4793798 cheY
 4848828..4851020 c_mcp - - - c_mcp c_mcp - - - c_mcp c_mcp - - - - - - - - - cheY
 5022729..5024420 mcp
 5055101..5056423 c_mcp c_mcp c_mcp c_mcp
 5103980..5104369 c_cheY
 5219533..5221230 c_mcp c_mcp
 5256729..5258771 c_mcp
 5285027..5286706 mcp - - - - - - mcp
 5349417..5349797 cheY
4812 CDS annotations and 65 chemotaxis genes are found in file

Rhodopseudomonas_palustris_HaA2
NC_007778.gbk
7925..9004 c_mcp
 214614..216680 c_mcp
 547666..549360 mcp
 683880..685568 mcp
 1018199..1019821 c_mcp
 1053462..1055531 mcp
 1182159..1184120 c_mcp
 1230995..1232230 mcp
 1495026..1496330 mcp - - mcp mcp - - - mcp
 1603635..1604957 mcp
 1954679..1956373 mcp
 2245083..2247038 mcp
 2483144..2483722 c_cheA
 2596295..2598307 mcp
 2711186..2713207 c_mcp
 3032049..3034124 c_mcp
 3370786..3372477 c_mcp
 3395824..3397509 c_mcp
 3995695..3997374 c_mcp
 4030345..4031760 mcp
 4056085..4058154 c_mcp
 4145184..4146875 c_mcp
 4409214..4410089 c_cheR
 4468094..4468963 c_cheR c_cheB - c_cheW c_cheA
 4857657..4859408 mcp - - - - - mcp - - - - mcp
 5155368..5157503 mcp
4683 CDS annotations and 34 chemotaxis genes are found in file

Rhodopseudomonas_palustris_TIE_1
NC_011004.gbk
154156..155865 c_mcp c_cheB c_cheR c_mcp c_cheW c_cheW c_cheA
 251718..253409 c_mcp
 277309..278091 c_mcp
 466755..468437 c_mcp
 982953..985091 c_mcp
 1042357..1042716 cheY
 1356868..1358619 c_mcp
 1407379..1408170 c_mcp
 1438998..1439393 cheY
 1950824..1953637 cheA cheW cheY cheB cheR - - - - - - - - c_mcp
 2010264..2012414 mcp cheA cheW cheR
 2197148..2199214 mcp
 2225941..2227938 c_mcp
 2264750..2266429 mcp
 2312671..2313957 mcp
 2943181..2943624 c_cheY
 2999524..3001209 mcp
 3427127..3427501 cheY
 3849672..3851690 mcp
 4002282..4005419 cheR
 4149315..4149905 cheA
 4363027..4364982 c_mcp
 4414532..4416235 mcp
 4594262..4595965 c_mcp c_mcp
 4816100..4822177 mcp
 5041535..5042860 c_mcp
 5145217..5145567 mcp c_mcp - - - c_mcp c_mcp - - c_mcp
 5169570..5170022 cheY
 5321317..5323008 mcp
 5353828..5355150 c_mcp - c_mcp
 5501428..5503119 c_mcp c_mcp
 5538619..5540679 c_mcp
 5566901..5568580 mcp - - - - - - mcp
5244 CDS annotations and 55 chemotaxis genes are found in file

Rhodospirillum_centenum_SW
NC_011420.gbk
297935..299932 mcp - mcp
 341300..342784 mcp - - - - - - - - - c_cheY c_cheR - c_cheB c_cheW c_mcp - - - - - - c_cheY c_mcp
 402497..404185 c_mcp
 505184..506866 mcp
 578359..580029 mcp
 913472..914935 mcp - - - - - - - - - cheZ - - - c_cheC
 940082..941794 c_mcp c_mcp
 975863..977941 mcp
 1015672..1016505 c_cheZ c_cheY
 1223863..1225584 c_mcp
 1466854..1467486 c_cheY
 1806268..1807101 c_cheR c_cheB c_cheY c_cheW c_cheA
 1840604..1840960 c_mcp
 1889922..1891994 c_mcp
 2092348..2093436 c_mcp
 2192465..2193541 c_cheB c_cheA c_cheA c_mcp c_cheW c_cheW c_cheY
 2238314..2240275 mcp
 2328880..2330415 mcp
 2390748..2392433 mcp
 2772101..2773798 mcp
 3101578..3103758 c_mcp
 3142889..3144571 mcp
 3696607..3698292 mcp
 3996060..3998069 mcp - - - - - - - c_mcp
 4055279..4058263 cheR
 4279731..4281407 mcp
 4314980..4316671 c_mcp
4002 CDS annotations and 50 chemotaxis genes are found in file

Rhodospirillum_rubrum_ATCC_11170
NC_007643.gbk
91792..92880 c_mcp c_mcp c_mcp
 140025..141362 mcp - - - - - - - - - c_mcp cheY
 183311..184996 c_mcp
 324273..325601 c_mcp
 518604..520565 mcp
 614264..617092 cheA - cheB cheR
 674130..676118 c_mcp - - - - - - - mcp
 751291..753501 mcp
 845848..847857 mcp
 886552..888255 mcp
 1245766..1247328 c_mcp
 1303469..1305169 c_mcp
 1376309..1377988 c_mcp
 1392996..1394405 mcp
 1413730..1415796 c_mcp
 1526396..1528084 c_mcp
 1647825..1649576 c_mcp - - cheA cheW mcp cheW mcp mcp cheR cheB cheD c_mcp
 1833839..1835326 c_mcp
 1865409..1867160 mcp mcp
 2004237..2005739 c_mcp
 2095413..2096729 c_mcp
 2202238..2204298 c_mcp
 2335348..2337819 mcp
 2403936..2405621 mcp - mcp
 2486210..2487667 mcp - - - mcp
 2689937..2691865 mcp cheW cheB - cheR - cheA - - - - - mcp
 2757614..2759296 mcp
 2858694..2860391 mcp
 2886794..2888485 mcp
 2959802..2961874 c_mcp - - - - - - - c_mcp - - - - - - - cheW
 3188670..3190445 mcp
 3207633..3209822 c_mcp
 3497481..3499187 mcp
 3736556..3737893 mcp
 3989843..3991102 mcp
 4024109..4026214 c_mcp
 4043340..4045097 c_mcp
 4105626..4107317 c_mcp
 4210752..4212455 mcp
3791 CDS annotations and 66 chemotaxis genes are found in file

Roseiflexus_RS-1
NC_009523.gbk
34610..36082 c_cheR c_cheB - c_cheA c_mcp - c_cheW
 1217815..1219221 c_cheR c_cheB c_cheW - - c_cheW c_mcp c_cheW
 1835720..1837975 c_mcp
4479 CDS annotations and 12 chemotaxis genes are found in file

Roseiflexus_castenholzii_DSM_13941
NC_009767.gbk
4146762..4147655 cheR - - - - - c_cheR c_cheB c_cheW - - c_cheA c_mcp c_cheW
 4480215..4482467 c_mcp
 5436772..5437263 cheW - mcp cheA - cheB cheR
4329 CDS annotations and 13 chemotaxis genes are found in file

Roseobacter_denitrificans_OCh_114
NC_008209.gbk
1129920..1132295 c_mcp
 2057832..2060390 c_mcp
 2148669..2149796 cheB cheD
 2397982..2400573 mcp
 2489200..2490597 c_mcp
 2927654..2928019 cheY cheA cheW cheR cheY
 3441840..3444134 mcp
3946 CDS annotations and 12 chemotaxis genes are found in file

Saccharophagus_degradans_2-40
NC_007912.gbk
52828..53202 mcp
 102146..103780 c_mcp
 383067..384299 c_mcp
 426525..428168 c_mcp
 487335..488834 c_mcp - c_cheC
 599325..599918 mcp
 639377..642466 c_cheA c_mcp
 856178..857773 mcp
 1376328..1377545 mcp
 1432992..1434611 mcp
 1752884..1754350 c_mcp
 1795423..1796082 c_mcp
 2711156..2711662 c_cheW c_cheW
 2752142..2753239 c_cheB c_cheA c_cheZ
 2774621..2775967 cheR cheW
 2816612..2817469 c_cheR
 2903787..2904872 mcp
 2942664..2944310 mcp
 3922794..3923417 c_cheR c_mcp c_cheW cheW - - - c_mcp c_mcp
 3964422..3965078 c_cheD c_cheR c_mcp - c_cheA - - - mcp mcp
 4324825..4325106 mcp
 4359956..4361212 c_mcp
 4549071..4550075 cheA - - - - - - - - mcp cheW
 4600194..4601135 c_cheY c_cheA - c_mcp
 4778801..4779508 cheY
4007 CDS annotations and 45 chemotaxis genes are found in file

Saccharopolyspora_erythraea_NRRL_2338
NC_009142.gbk
1850687..1851097 c_cheY
7189 CDS annotations and 1 chemotaxis genes are found in file

Salinibacter_ruber_DSM_13855
NC_007677.gbk
189441..190913 c_mcp
 216651..218195 mcp mcp
 450312..454091 cheB
 1144102..1145556 c_mcp
 1518042..1518299 mcp
 1821854..1823803 mcp
 3119146..3120702 c_mcp
 3220141..3222174 c_mcp - c_mcp - c_mcp - - c_cheA - c_cheY c_cheR c_cheW
 3486421..3488265 mcp
2800 CDS annotations and 16 chemotaxis genes are found in file

Salmonella_enterica_Choleraesuis
NC_006856.gbk
no chem. genes found in 170 CDS

NC_006905.gbk
1332906..1333289 mcp
 1389908..1391401 c_mcp
 1496478..1496717 c_mcp c_mcp
 1729036..1730661 c_mcp
 1764539..1765615 c_mcp
 2034208..2034852 c_cheZ c_cheY c_cheB c_cheR - c_cheW c_cheA
 2434922..2435923 cheV
 3260089..3261144 c_mcp
 3273782..3275425 c_mcp
 3342869..3344434 c_mcp
 4364198..4365151 c_mcp
 4413103..4414491 mcp
 4692472..4694133 mcp
4413 CDS annotations and 19 chemotaxis genes are found in file

NC_006855.gbk
no chem. genes found in 50 CDS

Salmonella_enterica_Paratypi_ATCC_9150
NC_006511.gbk
1018172..1020187 cheA cheW cheR cheB cheY cheZ
 1639083..1640576 mcp
 3123146..3124789 c_mcp
 3191260..3192825 c_mcp
 3535668..3537311 mcp
 4530442..4532103 mcp
4092 CDS annotations and 11 chemotaxis genes are found in file

Salmonella_enterica_arizonae_serovar_62_z4_z23__
NC_010067.gbk
585836..586840 c_cheY - - - cheR
 621556..624342 cheY
 989923..991941 cheA cheW - - - - - - mcp cheR cheB cheY cheZ
 1164882..1165895 cheY
 1536979..1539789 cheY
 2388848..2390398 cheR
 4400040..4401104 mcp
4498 CDS annotations and 14 chemotaxis genes are found in file

Salmonella_enterica_serovar_Agona_SL483
NC_011148.gbk
no chem. genes found in 52 CDS

NC_011149.gbk
1185416..1187425 cheA cheW - mcp cheR cheB cheY cheZ
 1450742..1451854 mcp
 1489639..1491264 mcp
 2372138..2373139 cheW
 3216902..3217960 c_mcp
 3230607..3232250 c_mcp
 3303729..3305297 c_mcp
 3662113..3663756 mcp
 4349212..4350165 c_mcp
4562 CDS annotations and 15 chemotaxis genes are found in file

Salmonella_enterica_serovar_Dublin_CT_02021853
NC_011205.gbk
1299234..1301243 cheA - - mcp cheR cheB cheY cheZ
 1616178..1617332 mcp
 1651102..1652727 mcp
 2541795..2542796 cheW
 3347679..3348737 c_mcp
 3361375..3363018 c_mcp
 3427849..3429417 c_mcp
 3784620..3786263 mcp
 4493945..4495333 mcp
 4779606..4781267 mcp
4514 CDS annotations and 15 chemotaxis genes are found in file

NC_011204.gbk
no chem. genes found in 103 CDS

Salmonella_enterica_serovar_Enteritidis_P125109
NC_011294.gbk
1175871..1177886 cheA cheW mcp cheR cheB cheY cheZ
 1511581..1513206 mcp
 3202280..3203923 c_mcp
 3268754..3270322 c_mcp
 3625694..3627337 mcp
 4622299..4623960 mcp
4201 CDS annotations and 12 chemotaxis genes are found in file

Salmonella_enterica_serovar_Gallinarum_287_91
NC_011274.gbk
1212554..1214569 cheA cheW cheR cheB cheY cheZ
 1562387..1564012 mcp
 3179661..3181304 c_mcp
 3246132..3247700 c_mcp
 4071096..4072739 c_mcp
 4595550..4597211 mcp
3960 CDS annotations and 11 chemotaxis genes are found in file

Salmonella_enterica_serovar_Heidelberg_SL476
NC_011082.gbk
no chem. genes found in 4 CDS

NC_011081.gbk
no chem. genes found in 125 CDS

NC_011083.gbk
1763981..1765588 c_mcp
 1799379..1800491 c_mcp
 2059968..2060612 c_cheZ c_cheY c_cheB c_cheR c_mcp - - c_cheA
 2468205..2469209 cheW
 3292986..3294044 c_mcp
 3306691..3308334 c_mcp
 3403161..3404726 c_mcp
 3757944..3759587 mcp
 4425529..4426482 c_mcp
 4821428..4823089 mcp
4650 CDS annotations and 15 chemotaxis genes are found in file

Salmonella_enterica_serovar_Newport_SL254
NC_011080.gbk
1712232..1713857 c_mcp
 1747632..1748744 c_mcp
 2016570..2017214 c_cheZ c_cheY c_cheB c_cheR c_mcp - - c_cheA
 2422404..2423408 cheW
 3289953..3291008 c_mcp
 3303655..3305298 c_mcp
 3370131..3371696 c_mcp
 3719397..3721040 mcp
 4420746..4421699 c_mcp
 4760292..4761953 mcp
4612 CDS annotations and 15 chemotaxis genes are found in file

NC_011079.gbk
no chem. genes found in 3 CDS

NC_009140.gbk
no chem. genes found in 190 CDS

Salmonella_enterica_serovar_Paratyphi_A_AKU_12601
NC_011147.gbk
1012182..1014197 cheA - cheR - cheY cheZ
 1634265..1635758 mcp
 3118820..3120463 c_mcp
 3186934..3188499 c_mcp
 3531344..3532987 mcp
 4527010..4528671 mcp
4075 CDS annotations and 9 chemotaxis genes are found in file

Salmonella_enterica_serovar_Paratyphi_B_SPB7
NC_010102.gbk
624205..625206 c_cheY - - cheR
 672256..675102 cheY
 1090979..1092994 cheA cheW mcp cheR cheB cheY cheZ
 1272294..1273307 cheY
 1369819..1370973 mcp
 1406061..1407686 mcp
 1642315..1645077 cheY
 2592279..2593829 cheR
 3260978..3262036 c_mcp
 3696172..3697815 mcp
5591 CDS annotations and 17 chemotaxis genes are found in file

Salmonella_enterica_serovar_Schwarzengrund_CVM19633
NC_011092.gbk
no chem. genes found in 122 CDS

NC_011094.gbk
1686599..1688206 c_mcp
 1724457..1725551 c_mcp
 1989508..1990152 c_cheZ c_cheY c_cheB c_cheR c_mcp - - c_cheA
 2426545..2427549 cheW
 3206064..3207119 c_mcp
 3219766..3221409 c_mcp
 3288327..3289895 c_mcp
 3628798..3630441 mcp
 4646466..4648127 mcp
4500 CDS annotations and 14 chemotaxis genes are found in file

NC_011093.gbk
no chem. genes found in 5 CDS

Salmonella_enterica_serovar_Typhi_Ty2
NC_004631.gbk
1042321..1044336 cheA cheW mcp cheR cheB cheY cheZ
 3223797..3225365 c_mcp
 4084162..4085805 c_mcp
4317 CDS annotations and 9 chemotaxis genes are found in file

Salmonella_typhi
NC_003198.gbk
1358082..1359236 mcp
 1976588..1977232 c_cheZ c_cheY c_cheB c_cheR c_mcp c_cheW c_cheA
 2378234..2379238 cheV
 3156513..3157568 c_mcp
 3238302..3239870 c_mcp
 4099515..4101158 c_mcp
4390 CDS annotations and 12 chemotaxis genes are found in file

Salmonella_typhimurium_LT2
NC_003197.gbk
1358285..1359778 c_mcp
 1459057..1459296 c_mcp
 1715879..1717504 c_mcp
 1751277..1752431 c_mcp
 2011628..2012272 c_cheZ c_cheY c_cheB c_cheR c_mcp c_cheW c_cheA
 2420643..2421644 cheA
 3300619..3301677 c_mcp
 3314324..3315967 c_mcp
 3380802..3382367 c_mcp
 3744842..3746485 mcp
 3857137..3858069 cheA
 4429581..4430534 c_mcp
 4478486..4479874 mcp
 4790082..4791743 mcp
4423 CDS annotations and 20 chemotaxis genes are found in file

Serratia_proteamaculans_568
NC_009832.gbk
83225..85153 c_mcp
 514537..516090 mcp
 1541308..1542948 c_mcp
 1607323..1608627 mcp
 3275347..3275991 c_cheZ c_cheY c_cheB c_cheR c_mcp c_mcp c_cheW c_cheA
 5233003..5233854 c_cheY
4891 CDS annotations and 13 chemotaxis genes are found in file

Shewanella_ANA-3
NC_008577.gbk
185630..186292 c_mcp
 295103..297058 mcp - - - - - - - c_mcp
 638521..638955 cheY
 681888..683462 mcp
 742284..743582 c_mcp
 832282..832746 c_cheX
 858135..859724 mcp
 885489..887351 mcp
 933343..935043 mcp
 1042753..1044645 c_mcp
 1077891..1079522 c_mcp
 1107881..1109884 mcp
 1139692..1140780 c_mcp
 1356690..1358258 mcp - - - - - mcp
 1504135..1506138 c_mcp
 1532475..1533395 cheW cheR
 1572985..1573368 cheY cheZ cheA cheB - - cheW cheW
 1655322..1656221 cheW
 1746851..1748305 mcp
 2116330..2118324 mcp
 2205283..2206800 c_mcp
 2308896..2309159 mcp
 2407242..2408873 c_mcp
 2659747..2660802 c_cheB c_cheD c_cheR c_mcp c_cheW c_cheA c_cheY - - c_mcp
 2711588..2712895 mcp - - - mcp
 2951015..2951959 c_cheW
 3014080..3015681 mcp
 3591250..3592818 mcp
 3614307..3615476 c_mcp
 3702013..3704133 c_mcp
 3738758..3740245 c_mcp
 3813267..3814892 mcp
 3855835..3857856 mcp
 3952386..3954050 c_mcp
 3996281..3997276 c_cheB
 4036067..4038634 c_mcp
 4186284..4187948 mcp
 4335221..4337125 mcp
 4675522..4676037 c_mcp
 4716400..4717983 mcp
 4748726..4750597 c_mcp
 4784692..4786653 mcp
 4828885..4830861 mcp
4111 CDS annotations and 59 chemotaxis genes are found in file

Shewanella_MR-4
NC_008321.gbk
290711..292627 c_mcp
 349869..351260 c_mcp
 629299..629733 cheY - - - - c_cheY
 672707..674281 mcp
 730982..732280 c_mcp
 962790..964454 mcp
 1051497..1053518 c_mcp
 1077082..1078713 c_mcp
 1102894..1104897 mcp
 1134320..1135408 c_mcp
 1351448..1353016 mcp - - - - - mcp
 1450124..1452127 c_mcp
 1464508..1465428 cheW cheR
 1507310..1507693 cheY cheZ cheA cheB - - cheW cheW
 1600588..1601487 cheW
 1680133..1681872 mcp - - - - - mcp
 1997345..1999339 mcp
 2093210..2094847 c_mcp
 2144663..2146180 c_mcp
 2246678..2246941 mcp
 2489070..2490125 c_cheB c_cheD c_cheR c_mcp c_cheW c_cheA c_cheY - - c_mcp
 2716896..2717840 c_cheW
 3361263..3362831 mcp
 3471962..3474082 c_mcp
 3508567..3510054 c_mcp
 3583325..3584950 mcp
 3638584..3640476 mcp
 3747448..3749148 c_mcp
 3792855..3794717 c_mcp
 3850581..3852170 c_mcp
 3877523..3877987 cheX
 3967324..3968988 mcp
 4457300..4458883 mcp
 4485877..4487748 c_mcp
 4520312..4522273 mcp
 4552972..4554948 mcp
3924 CDS annotations and 52 chemotaxis genes are found in file

Shewanella_MR-7
NC_008322.gbk
735654..737318 c_mcp
 816240..816704 c_cheX
 875222..876811 mcp
 903479..905341 mcp
 950421..952121 mcp
 1064318..1066210 c_mcp
 1100911..1102542 c_mcp
 1130970..1132973 mcp
 1163486..1164574 c_mcp
 1427883..1429451 mcp - - - - - mcp
 1526712..1528715 c_mcp
 1541103..1542023 cheW cheR
 1582829..1583212 cheY cheZ cheA cheB - - cheW cheW
 1672010..1672909 cheW
 1751221..1752960 mcp - - - - mcp
 2078514..2080508 mcp
 2167386..2169023 c_mcp
 2215251..2216387 mcp - - cheY cheA cheW mcp cheR cheD cheB
 2469988..2470251 c_mcp
 2568776..2570293 mcp
 2627387..2629081 c_mcp
 2783926..2784870 c_cheW
 3431628..3433196 mcp
 3542751..3544871 c_mcp
 3579363..3580850 c_mcp
 3654314..3655939 mcp
 3698264..3700285 mcp
 3788417..3790081 c_mcp
 4025674..4026972 mcp
 4085247..4086821 c_mcp
 4124774..4125571 cheY - - - - c_cheY
 4404587..4405978 mcp
 4457707..4459623 mcp - - - - - - - c_mcp
 4516140..4517723 mcp
 4545429..4547300 c_mcp
 4580184..4582145 mcp
 4638973..4640949 mcp
4006 CDS annotations and 54 chemotaxis genes are found in file

Shewanella_W3-18-1
NC_008750.gbk
128539..130521 c_mcp
 252340..254295 mcp - - - - - - - - - c_mcp
 692125..693120 c_cheC
 710532..712106 mcp
 826569..828233 c_mcp
 938394..939962 mcp
 1014219..1015883 mcp
 1057273..1058967 c_mcp - c_mcp
 1111766..1113088 c_mcp
 1150668..1151756 c_mcp
 1371577..1372557 cheW
 1468034..1469650 mcp - - mcp
 1556411..1558414 c_mcp
 1591591..1592511 cheW cheR
 1632268..1633005 cheZ cheA cheB - - cheW cheW
 1721779..1722678 cheW
 1809877..1811331 mcp
 1913512..1915113 c_mcp
 1946371..1947315 cheW
 2171686..2173554 c_mcp - - - - - c_mcp
 2265348..2266967 mcp
 2351876..2353504 mcp
 2393687..2393950 c_mcp
 2515611..2517119 mcp
 2555495..2557489 c_mcp
 3033239..3034861 c_mcp
 3046749..3048653 c_mcp
 3083298..3084932 mcp
 3194903..3196930 mcp
 3391008..3392576 mcp
 3490395..3492515 c_mcp
 3599373..3600998 mcp
 3637043..3639064 mcp
 3681606..3683609 c_mcp
 3711877..3713508 mcp
 3855178..3857040 c_mcp
 3877810..3879390 mcp
 3894876..3895340 cheX
 3988198..3989904 c_mcp
 4006962..4008269 mcp
 4054080..4055984 mcp
 4177709..4179337 mcp
 4455236..4457107 c_mcp
4044 CDS annotations and 52 chemotaxis genes are found in file

Shewanella_amazonensis_SB2B
NC_008700.gbk
31147..33129 mcp
 655435..657006 mcp
 676060..677616 mcp - mcp
 775744..777363 mcp
 798239..799675 mcp
 809748..811064 mcp
 950251..951891 mcp
 1139226..1140713 mcp
 1206764..1208317 c_mcp
 1337715..1341140 c_cheY
 1768677..1769288 c_mcp
 2017088..2018704 c_mcp
 2093877..2095877 mcp
 2258939..2259190 c_mcp
 2382430..2383944 mcp
 2470301..2471317 c_cheV
 2584975..2586414 c_mcp
 2658745..2659644 c_cheV
 2738406..2738900 c_cheW c_cheW - - c_cheB c_cheA c_cheZ c_cheY
 2784000..2784833 c_cheR c_cheV - - - - - - c_mcp
 2813492..2815492 mcp
 2880177..2881769 mcp
 3003539..3005488 c_mcp
 3037392..3039389 c_mcp
 3121171..3122796 mcp - c_mcp
 3155682..3157802 c_mcp
 3360728..3362749 mcp
 3420502..3422178 c_mcp
 3632112..3632576 cheX
 3724392..3725399 cheC
 3738233..3738865 c_cheD - - - - - - cheY
 3776833..3777915 c_mcp
 4124263..4124625 cheY cheA - mcp
 4147122..4149065 mcp - - - - - - - - - c_mcp
 4226151..4227281 c_cheY - - - c_mcp
3645 CDS annotations and 49 chemotaxis genes are found in file

Shewanella_baltica_OS155
NC_009052.gbk
183558..185519 c_mcp
 218889..220760 mcp mcp
 308057..310012 mcp - - - - - - - c_mcp
 612868..614442 mcp
 665296..666600 c_mcp
 725848..727554 c_mcp
 784491..786353 mcp
 982214..983878 mcp
 1004807..1006699 c_mcp
 1039094..1040725 c_mcp
 1071383..1073386 mcp - - c_mcp
 1116219..1118240 c_mcp
 1158838..1160463 c_mcp
 1244439..1245926 mcp
 1424196..1425764 mcp - - - - - - - mcp
 1612805..1614832 c_mcp
 1735820..1737466 c_mcp
 2170440..2171960 c_mcp
 2238093..2239688 mcp
 2348052..2348315 mcp
 2446891..2448033 mcp - - - - - cheA cheW mcp cheR cheD cheB
 2744988..2746625 mcp - - - - - mcp
 3003057..3005054 c_mcp
 3038748..3039692 c_cheW
 3198344..3199798 c_mcp - - - - - c_mcp
 3284603..3285499 c_cheW
 3415822..3416316 c_cheW c_cheW - - c_cheB c_cheA c_cheZ
 3462131..3462970 c_cheR c_cheW
 3494175..3496178 mcp
 3587024..3588643 mcp
 3611805..3613373 mcp
 3739270..3740250 c_cheW
 3864578..3865666 mcp
 3941888..3943210 mcp - - - - - c_mcp
 4033836..4035461 mcp
 4187862..4189451 c_mcp
 4257762..4258226 cheX
 4428593..4430494 mcp
 4823518..4824033 c_mcp
4307 CDS annotations and 57 chemotaxis genes are found in file

Shewanella_baltica_OS185
NC_009665.gbk
304432..306387 mcp - - - - - - - - c_mcp
 618926..620827 c_mcp
 861501..861965 c_cheX
 929904..931493 mcp
 1062618..1064243 c_mcp
 1159965..1161287 c_mcp
 1237849..1239870 c_mcp
 1280813..1282438 c_mcp
 1358770..1360257 mcp
 1422520..1424640 mcp
 1526669..1528237 mcp - - - - - - - mcp
 1669716..1671743 c_mcp
 2262871..2264391 c_mcp
 2330474..2332468 mcp
 2669543..2670592 c_cheB c_cheD c_cheR c_mcp c_cheW c_cheA - - - c_mcp
 2767015..2767278 c_mcp
 2802649..2804286 mcp
 3041672..3043573 c_mcp
 3103503..3105500 c_mcp
 3142017..3142961 c_cheW
 3285298..3286752 c_mcp - - - - - c_mcp
 3372553..3373449 c_cheW
 3494528..3495022 c_cheW c_cheW - - c_cheB c_cheA c_cheZ
 3547201..3548040 c_cheR c_cheW
 3574651..3576654 mcp
 3667111..3668730 mcp
 3691080..3692648 mcp
 3803940..3804920 c_cheW
 4032835..4033923 mcp
 4065860..4067506 mcp - - - c_mcp
 4102352..4103983 mcp
 4133512..4135404 mcp
 4157738..4159402 c_mcp
 4248776..4250476 c_mcp
 4297643..4299505 c_mcp
 4357203..4358867 mcp
 4441664..4442968 mcp
 4493636..4495210 c_mcp
 4907244..4908827 mcp
 4941842..4943713 c_mcp
 5018139..5020121 mcp
4317 CDS annotations and 56 chemotaxis genes are found in file

Shewanella_baltica_OS195
NC_009997.gbk
312569..314524 mcp - - - - - - - - c_mcp
 652362..654263 c_mcp
 898495..898959 c_cheX
 968478..970067 mcp
 1098846..1100471 c_mcp
 1273220..1275241 c_mcp
 1316144..1317769 c_mcp
 1393005..1394492 mcp
 1453506..1455626 mcp
 1565764..1567332 mcp - - - - - - mcp
 1709908..1711935 c_mcp
 1929993..1930949 mcp
 2152664..2154265 c_mcp
 2273618..2275138 c_mcp
 2340853..2342847 mcp
 2780861..2781910 c_cheB c_cheD c_cheR c_mcp c_cheW c_cheA - - - c_mcp
 2878470..2878733 c_mcp
 2914104..2915741 mcp
 3178831..3180828 c_mcp
 3216085..3217029 c_cheW
 3356719..3358173 c_mcp - - - - - c_mcp
 3481578..3482474 c_cheW
 3615136..3615630 c_cheW c_cheW - - c_cheB c_cheA c_cheZ
 3667792..3668631 c_cheR c_cheW
 3699519..3701522 mcp
 3788091..3789710 mcp
 3811916..3813517 mcp
 3929961..3930941 c_cheW
 4139449..4140537 mcp
 4172116..4173762 mcp - - - c_mcp
 4208450..4210081 mcp
 4240409..4242301 mcp
 4264589..4266253 c_mcp
 4360651..4362351 c_mcp
 4408726..4410588 c_mcp
 4468088..4469752 mcp
 4553020..4554324 mcp
 4605216..4606790 c_mcp
 4968840..4969355 c_mcp
 5009119..5010696 mcp
 5053855..5055726 c_mcp
 5129865..5131847 mcp
4498 CDS annotations and 57 chemotaxis genes are found in file

Shewanella_baltica_OS223
NC_011663.gbk
219474..221345 mcp
 256748..258331 c_mcp
 306791..308746 mcp - - - - - - - - c_mcp
 651587..653488 c_mcp
 879142..879606 c_cheX
 947610..949199 mcp
 1078868..1080493 c_mcp
 1243751..1244839 c_mcp
 1389888..1390868 cheW
 1512344..1513912 c_mcp
 1624716..1626719 c_mcp
 1656566..1657486 cheW cheR
 1697784..1698155 cheY cheZ cheA cheB - - cheW cheW
 1828423..1829319 cheW
 1906991..1908730 mcp - - - - - mcp
 2061323..2062267 cheW
 2094440..2096437 mcp
 2359663..2361300 c_mcp
 2397731..2397994 mcp
 2483491..2484633 mcp - - - cheA cheW mcp cheR cheD cheB
 2826166..2828160 c_mcp
 2894538..2896058 mcp
 3008511..3010112 mcp
 3479953..3481980 mcp
 3631098..3632666 c_mcp - - - - - - - - c_mcp
 3750936..3753056 c_mcp
 3810974..3812461 c_mcp
 3893048..3894673 mcp
 3935290..3937311 mcp
 3975199..3976920 mcp - - - c_mcp
 4011783..4013414 mcp
 4042197..4044089 mcp
 4067982..4069646 c_mcp
 4165235..4166935 c_mcp
 4213991..4215853 c_mcp
 4276551..4278215 mcp
 4369764..4371068 mcp
 4422147..4423721 c_mcp
 4766623..4767138 c_mcp
 4911528..4913510 mcp
4238 CDS annotations and 56 chemotaxis genes are found in file

Shewanella_denitrificans_OS217
NC_007954.gbk
110599..112518 c_mcp
 592873..593340 c_cheC
 821895..823520 c_mcp
 985974..987419 mcp
 1039093..1041210 mcp
 1250909..1252771 mcp
 1521629..1522549 cheW
 1564949..1565686 cheZ - cheB - - cheW cheW
 1861068..1862684 c_mcp c_mcp
 2099324..2099608 mcp
 2326427..2328034 c_mcp
 2543577..2544518 c_cheW
 2658235..2660181 c_mcp
 2900473..2901648 c_mcp
 3018380..3019273 c_cheW
 3166995..3169022 mcp
 3453510..3455531 mcp
 3535132..3536625 mcp
 3613992..3615611 c_mcp
 3682626..3684092 mcp
 3726560..3728518 mcp
 3922323..3923486 mcp - - cheW mcp cheW - cheD
 4251760..4253766 mcp
3754 CDS annotations and 31 chemotaxis genes are found in file

Shewanella_frigidimarina_NCIMB_400
NC_008345.gbk
93795..95705 c_mcp
 237477..239423 c_mcp
 363475..364977 mcp
 595234..596853 mcp
 673789..675453 mcp
 994624..996486 mcp
 1011558..1013186 mcp
 1352295..1354301 c_mcp
 1367134..1368054 cheW cheR
 1410480..1410851 cheY cheZ cheA cheB - - cheW cheW - - - - - - mcp c_mcp
 1608270..1610276 mcp
 1688863..1690308 mcp
 2077358..2078974 c_mcp
 2130914..2132458 mcp
 2299505..2301421 c_mcp
 2625684..2625971 c_mcp
 2646401..2648050 c_mcp
 2759541..2760482 c_cheW
 2775201..2776817 mcp
 3000193..3001188 cheB
 3253383..3254285 c_cheW
 3562302..3563387 mcp
 3603898..3606015 c_mcp
 3689181..3691202 mcp
 3856208..3857758 c_mcp
 3991917..3992384 cheX
 4184547..4185542 cheC
 4201054..4201851 cheY
 4416962..4418401 mcp
 4601031..4602434 c_mcp
 4808891..4810492 mcp
4029 CDS annotations and 39 chemotaxis genes are found in file

Shewanella_halifaxensis_HAW_EB4
NC_010334.gbk
66300..67958 mcp
 1130408..1132429 c_mcp
 1171157..1172878 mcp
 1576102..1577742 mcp
 1651426..1653051 c_mcp
 1670528..1672531 c_mcp
 1722147..1723067 cheW cheR
 1764479..1765216 cheZ cheA cheB - - cheW cheW
 1868247..1869149 cheW
 2166004..2167500 c_mcp
 2290987..2291253 mcp
 2703106..2705100 c_mcp
 2789399..2791039 mcp
 2898218..2899162 c_cheW
 2930653..2932227 c_mcp
 3183302..3184756 c_mcp - - - - - - mcp
 3431496..3432674 c_mcp
 3796741..3797064 mcp
 3966080..3967942 c_mcp
 4106539..4107993 mcp
 4374706..4376586 mcp mcp
 4611911..4612906 cheC
 4820618..4822171 c_mcp
 4893109..4895010 mcp
4278 CDS annotations and 31 chemotaxis genes are found in file

Shewanella_loihica_PV-4
NC_009092.gbk
97414..99330 c_mcp
 119619..120665 c_cheB c_cheR c_mcp c_cheW c_cheA c_cheY
 252445..254343 c_mcp
 489529..490161 cheD
 548543..550135 c_mcp
 672749..674671 c_mcp
 798050..798412 cheB
 925401..927065 mcp
 994888..996912 c_mcp
 1011415..1012728 c_mcp
 1047740..1049458 mcp
 1518535..1520538 c_mcp
 1552605..1553525 cheW cheR
 1593892..1594629 cheZ cheA cheB - - cheW cheW
 1679220..1680164 cheW
 1963016..1964173 mcp
 1992241..1992858 c_mcp
 2145832..2147469 c_mcp
 2227766..2229754 mcp
 2417854..2418123 c_mcp
 2454694..2456340 c_mcp
 2489931..2490884 c_cheW
 2505029..2506600 c_mcp
 2587373..2588875 mcp
 2641915..2643363 c_mcp
 2695151..2697268 c_mcp
 3036686..3038260 c_mcp
 3441052..3442491 mcp
 3498055..3499680 mcp - c_mcp
 3615299..3617365 mcp
 3918244..3918708 cheC
 4339825..4341783 mcp
3859 CDS annotations and 43 chemotaxis genes are found in file

Shewanella_oneidensis
NC_004347.gbk
525133..526764 c_mcp
 571288..572091 c_cheY
 609335..610909 mcp
 1015101..1016765 mcp
 1094947..1096839 c_mcp
 1187307..1188395 c_mcp
 1328993..1331113 mcp
 1441182..1442744 c_mcp
 1495729..1497360 c_mcp
 2091375..2092319 cheV
 2178871..2180388 c_mcp
 2221890..2223023 mcp - - cheY cheA cheW mcp cheR cheD cheB
 2355819..2357456 c_mcp
 2428640..2429005 cheY - - mcp cheW cheR cheD cheB
 2553593..2553856 c_mcp
 3158374..3158832 c_mcp - - - - - c_mcp
 3250827..3251726 c_cheV
 3342684..3343178 c_cheW c_cheW - - c_cheB - c_cheZ c_cheY
 3388836..3389675 c_cheR c_cheV
 3422537..3424540 mcp
 3542358..3543926 c_mcp
 3662623..3663597 c_mcp
 3748521..3750146 mcp
 3800833..3802854 mcp
 3987645..3989507 c_mcp
 4035586..4037175 c_mcp
 4137990..4138679 c_cheY
 4205753..4207657 mcp
 4643423..4645351 mcp - - - - - - - - c_mcp
 4753426..4755297 c_mcp
 4830958..4832934 mcp
4318 CDS annotations and 50 chemotaxis genes are found in file

Shewanella_pealeana_ATCC_700345
NC_009901.gbk
380368..381921 mcp
 1056566..1058587 c_mcp
 1098306..1100027 mcp
 1614466..1616469 c_mcp
 1632477..1633397 cheW cheR
 1676918..1677655 cheZ cheA cheB - - cheW cheW
 1785414..1786340 cheW
 1973037..1974908 c_mcp - - - - - - - mcp
 2264244..2265818 mcp
 2312303..2313247 cheW
 2420055..2421695 c_mcp
 2717834..2719828 c_mcp
 2898952..2899200 c_mcp
 2923555..2925525 mcp
 3014768..3016267 mcp
 3345901..3347091 c_mcp
 3705427..3706971 mcp
 3882417..3884279 c_mcp
 4006097..4007728 c_mcp
 4265879..4267759 mcp mcp
 4469014..4470873 mcp
 4516323..4517318 cheC
 4881979..4883919 mcp
 5090334..5091992 c_mcp
4241 CDS annotations and 31 chemotaxis genes are found in file

Shewanella_piezotolerans_WP3
NC_011566.gbk
809010..810893 c_mcp
 1274098..1275663 c_mcp
 1540928..1541848 cheW
 1584641..1585378 cheZ - - - - cheW - cheW
 1728783..1729685 cheV
 1803085..1804896 mcp
 1839961..1840929 mcp
 2067645..2069228 mcp
 2224911..2226779 c_mcp
 3006368..3007321 c_cheV
 3078111..3079898 c_mcp
 3521345..3522517 c_mcp
 4067055..4068917 c_mcp
 4126468..4128066 c_mcp
 4250832..4252271 c_cheY
 5096630..5098501 mcp
4933 CDS annotations and 18 chemotaxis genes are found in file

Shewanella_putrefaciens_CN-32
NC_009438.gbk
345092..346963 mcp
 411424..413379 mcp - - - - - - c_mcp
 558265..559893 c_mcp
 682727..684631 c_mcp
 735271..736578 c_mcp
 753633..755339 mcp
 848178..848642 c_cheX
 864127..865707 c_mcp
 886409..888271 mcp
 1029132..1030763 c_mcp
 1059013..1061016 mcp
 1096277..1098298 c_mcp
 1132084..1133709 c_mcp
 1240308..1242428 mcp
 1340248..1341816 c_mcp
 1480688..1482715 c_mcp
 1583431..1585077 c_mcp
 1620857..1622761 mcp
 1634393..1636015 mcp
 2062385..2064379 mcp
 2087039..2088547 c_mcp
 2209243..2209506 mcp
 2346523..2348142 c_mcp
 2433058..2434695 mcp - - - - mcp
 2669340..2670284 c_cheW
 2701548..2703149 mcp
 2803553..2805007 c_mcp
 2891773..2892672 c_cheW
 2972906..2973400 c_cheW c_cheW - - c_cheB c_cheA c_cheZ
 3018601..3019440 c_cheR c_cheW
 3059699..3061702 mcp
 3149096..3150664 c_mcp - - c_mcp
 3249659..3250639 c_cheW
 3405095..3406183 mcp
 3444558..3445880 mcp
 3497747..3499639 mcp
 3539538..3541202 c_mcp
 3615458..3617026 c_mcp
 3727162..3728826 mcp
 3836905..3838479 c_mcp
 3855891..3856886 cheC
 4465138..4467120 mcp
3972 CDS annotations and 50 chemotaxis genes are found in file

Shewanella_sediminis_HAW-EB3
NC_009831.gbk
208820..209857 c_cheB - c_mcp c_cheW c_cheA
 237230..239263 mcp
 623989..624969 cheW
 639199..640302 c_mcp - - - - c_mcp
 721346..722806 mcp
 737723..738352 cheD
 824831..825226 cheY
 866179..866586 cheY
 911367..911831 c_cheX
 992641..994305 mcp
 1142417..1144444 c_mcp
 1186394..1189696 mcp - - - mcp mcp
 1263449..1265566 mcp
 1779969..1782032 c_mcp - - - - - - - - - mcp
 1968125..1968964 c_cheR
 1992640..1994088 mcp
 2397997..2399643 mcp - - - c_mcp
 2443572..2443841 mcp
 2797887..2799530 mcp
 2821094..2823088 c_mcp
 2933737..2935374 mcp
 3150258..3151763 mcp
 3234891..3235829 c_cheW
 3247167..3248741 c_mcp
 3314183..3314812 mcp
 3355479..3357551 mcp
 3502489..3503376 c_cheW
 3677384..3677875 c_cheW c_cheW - - c_cheB c_cheA c_cheZ
 3725146..3725979 c_cheR c_cheW
 3754341..3756344 mcp
 3845495..3847420 mcp
 3888638..3889111 cheY
 3929723..3931357 mcp
 3950608..3952284 c_mcp
 4233476..4235344 c_mcp
 4268478..4270340 c_mcp
 4303122..4304789 mcp
 4509140..4510765 c_mcp
 4580243..4581907 c_mcp
 4664317..4666404 mcp
 4704034..4705956 mcp
 5179280..5181223 mcp
 5237640..5238155 c_mcp
 5383782..5385698 mcp
 5451956..5453614 c_mcp
 5503606..5505009 c_mcp
4497 CDS annotations and 59 chemotaxis genes are found in file

Shewanella_woodyi_ATCC_51908
NC_010506.gbk
179886..181841 c_mcp
 198549..199571 c_cheB c_cheR c_mcp c_cheW c_cheA
 306764..308635 mcp
 433064..433579 mcp
 785795..788116 c_mcp
 976085..977968 c_mcp
 1000009..1001676 c_mcp
 1091435..1093060 mcp
 1320257..1322284 c_mcp
 1658393..1659886 mcp
 1955587..1957590 c_mcp
 1986395..1987318 cheW cheR
 2028157..2028894 cheZ cheA cheB - - cheW cheW
 2171599..2172495 cheW
 2335205..2335834 c_mcp
 2391585..2392529 cheW
 2420618..2421457 cheR cheB
 2686752..2688389 c_mcp
 2799510..2801504 mcp
 3163697..3163969 c_mcp
 3198861..3200507 c_mcp
 3411976..3414129 c_mcp
 3433487..3435595 mcp
 3610795..3612243 c_mcp
 3737498..3737866 c_cheY
 3877299..3878480 c_mcp
 4158152..4159732 c_mcp
 4291767..4293311 mcp
 4364313..4366631 c_mcp
 4400540..4402540 c_mcp
 4538920..4540782 c_mcp
 4823637..4824938 mcp
 5090290..5091870 c_mcp
 5108127..5108741 cheX
 5177746..5179245 mcp
 5242097..5243092 cheC
 5255818..5256447 c_cheD
 5375554..5377518 mcp c_cheW
 5781208..5783124 mcp
4873 CDS annotations and 50 chemotaxis genes are found in file

Shigella_boydii_CDC_3083_94
NC_010658.gbk
1503131..1503301 mcp
 1978003..1978647 c_cheZ c_cheY c_cheB c_cheR c_mcp c_mcp c_cheW c_cheA
 4564701..4566356 mcp
4246 CDS annotations and 10 chemotaxis genes are found in file

Shigella_boydii_Sb227
NC_007613.gbk
1120601..1121365 cheR cheB cheY cheZ
 4468358..4470013 mcp
4134 CDS annotations and 5 chemotaxis genes are found in file

Shigella_dysenteriae
NC_007606.gbk
1600836..1602269 c_mcp
4271 CDS annotations and 1 chemotaxis genes are found in file

Shigella_flexneri_2a
NC_004337.gbk
1825835..1827475 c_mcp
 1965022..1965666 c_cheZ c_cheY c_cheB c_cheR - c_mcp c_cheW c_cheA
 4557945..4559609 mcp
4177 CDS annotations and 9 chemotaxis genes are found in file

Shigella_flexneri_2a_2457T
NC_004741.gbk
1446880..1448520 mcp
 1941677..1942321 c_cheZ c_cheY c_cheB c_cheR - c_mcp c_cheW c_cheA
 3029571..3030164 mcp
 4550098..4551762 mcp
4060 CDS annotations and 10 chemotaxis genes are found in file

Shigella_flexneri_5_8401
NC_008258.gbk
1825169..1826809 c_mcp
 1972137..1972781 c_cheZ c_cheY c_cheB c_cheR - c_mcp c_cheW c_cheA
 4525020..4526684 mcp
4115 CDS annotations and 9 chemotaxis genes are found in file

Shigella_sonnei_Ss046
NC_007384.gbk
1302515..1304479 cheA cheW mcp - cheR cheB cheY cheZ
 1823714..1825354 c_mcp
4219 CDS annotations and 8 chemotaxis genes are found in file

Silicibacter_TM1040
NC_008044.gbk
365386..368169 mcp
 445657..447987 c_mcp
 477198..479711 cheR
 495160..496929 c_mcp
 884254..887037 mcp
 1052015..1053841 mcp
 1100965..1103352 mcp
 1157674..1159446 c_mcp
 1476848..1478965 mcp
 1588830..1590218 mcp
 2070774..2072972 cheA - - - - - - - - - c_mcp
 2106428..2108020 mcp
 2226311..2227423 cheA
 2338410..2340884 cheR
 2594208..2596574 mcp
 2781272..2782768 c_mcp
 3105098..3107272 c_mcp
3030 CDS annotations and 18 chemotaxis genes are found in file

Sinorhizobium_medicae_WSM419
NC_009636.gbk
52377..54767 c_mcp
 89239..91236 mcp
 256305..257903 mcp cheX - cheA cheW cheR cheB - cheD
 326610..329135 mcp
 531702..533798 mcp
 1613425..1614417 cheA
 1623967..1630125 mcp
 1707483..1709294 c_mcp
 2101188..2101652 c_cheW c_mcp
 3033587..3034066 cheW mcp
3528 CDS annotations and 18 chemotaxis genes are found in file

Sodalis_glossinidius_morsitans
NC_007712.gbk
3562660..3563340 c_cheZ
2432 CDS annotations and 1 chemotaxis genes are found in file

Solibacter_usitatus_Ellin6076
NC_008536.gbk
1321459..1323060 mcp
 1400286..1401482 cheY
 1899958..1900410 cheY cheY
 2737065..2738504 c_mcp
 4323363..4324787 mcp
 6042703..6046779 cheY
 6447646..6448005 cheY
 6474127..6474627 c_mcp
 6727856..6728383 cheX cheW cheA cheR cheD - cheC cheB
 7158258..7159214 cheY
 7190816..7192219 mcp
 7401461..7402159 cheY
7826 CDS annotations and 19 chemotaxis genes are found in file

Sorangium_cellulosum__So_ce_56_
NC_010162.gbk
1087867..1090059 c_cheA c_mcp - - c_cheW
 1129383..1132172 cheA - cheY
 1626930..1627313 cheY - - - cheY
 1650299..1650676 cheY
 1694931..1696619 cheA cheW mcp
 1921628..1923853 cheA
 2176610..2177137 cheY cheA cheW cheW - cheR cheB
 2395578..2395955 cheY
 2627908..2629593 c_cheY
 2967575..2968129 c_cheW c_mcp c_cheA c_cheD
 2984586..2985557 cheR
 3266255..3266740 cheY
 3593960..3596026 cheA cheW mcp - cheR cheR
 3629489..3629986 cheY
 4043400..4043828 c_cheY c_cheY
 4314971..4315804 cheR
 9120487..9121347 cheY
 9717581..9718771 c_mcp
 9756070..9757815 mcp
 10572656..10573213 cheY
 12164432..12164848 c_cheY
 12529264..12531252 mcp
9378 CDS annotations and 41 chemotaxis genes are found in file

Sphingomonas_wittichii_RW1
NC_009511.gbk
62610..65048 cheA cheW - cheB cheR
 1468900..1470159 mcp
 3006868..3007893 mcp
 3220464..3221771 mcp
 3495477..3496553 c_cheB
 4193939..4195468 mcp
 4369319..4370725 c_mcp
 5093930..5095294 c_mcp
4850 CDS annotations and 11 chemotaxis genes are found in file

Sphingopyxis_alaskensis_RB2256
NC_008048.gbk
240430..241647 mcp
 570490..571842 c_mcp
 1723042..1724484 c_mcp
 1828824..1829696 c_cheR c_cheB - c_cheW c_cheA
3165 CDS annotations and 7 chemotaxis genes are found in file

Stenotrophomonas_maltophilia_K279a
NC_010943.gbk
1448305..1450527 mcp
 2116379..2116846 c_cheW
 2164131..2164706 cheB
 2287453..2288526 c_cheB c_cheD c_cheR c_mcp - c_mcp - c_cheW - c_mcp c_cheA c_cheY - c_cheW - - - c_cheA c_cheZ c_cheY
 2372829..2374019 c_mcp
 2798415..2798843 mcp
 3003297..3005123 c_mcp
 3640772..3642985 c_mcp
 3729447..3729911 c_cheW - - c_mcp
 4248211..4250979 c_mcp
 4338626..4342117 c_mcp
 4655522..4657642 mcp
 4779211..4781316 mcp
4381 CDS annotations and 26 chemotaxis genes are found in file

Stenotrophomonas_maltophilia_R551_3
NC_011071.gbk
1329236..1331458 mcp
 1950982..1951806 cheR cheB
 2076759..2077832 c_cheB c_cheD c_cheR c_mcp c_mcp - c_cheW - c_mcp c_cheA c_cheY - c_cheW - - - c_cheA c_cheZ
 2145318..2146262 c_cheW - - - - - - - - - c_mcp
 2337026..2339503 cheR
 2611574..2612785 cheY
 2705840..2707666 c_mcp
 3350611..3352734 c_mcp
 3441356..3441820 c_cheW - c_cheA c_mcp c_cheW
 3977702..3980233 c_mcp
 4093875..4096412 c_mcp
 4385571..4387691 mcp
 4499625..4501730 mcp
4038 CDS annotations and 29 chemotaxis genes are found in file

Streptococcus_equi_zooepidemicus_MGCS10565
NC_011134.gbk
1395195..1395599 c_mcp
1893 CDS annotations and 1 chemotaxis genes are found in file

Streptococcus_pneumoniae_Hungary19A_6
NC_010380.gbk
1170496..1170879 mcp
2155 CDS annotations and 1 chemotaxis genes are found in file

Streptococcus_suis_05ZYH33
NC_009442.gbk
186604..187350 mcp
 260685..261404 mcp mcp
 529960..533385 mcp
 912253..912642 c_mcp
 1525809..1526279 c_mcp
 1575790..1578639 c_mcp
 1755287..1755589 mcp
2186 CDS annotations and 8 chemotaxis genes are found in file

Streptococcus_suis_98HAH33
NC_009443.gbk
186464..187210 mcp
 260539..261258 mcp mcp
 529824..530846 mcp mcp mcp
 911958..912347 c_mcp
 1525225..1525695 c_mcp
 1575197..1578046 c_mcp
 1754678..1754980 mcp
2185 CDS annotations and 10 chemotaxis genes are found in file

Streptococcus_thermophilus_LMD-9
NC_008532.gbk
657201..657599 mcp
1710 CDS annotations and 1 chemotaxis genes are found in file

Streptomyces_coelicolor
NC_003888.gbk
6963368..6964300 c_mcp
7750 CDS annotations and 1 chemotaxis genes are found in file

Sulfurihydrogenibium_YO3AOP1
NC_010730.gbk
956844..958295 mcp mcp mcp cheW - cheA cheW - cheZ cheY
 1717854..1719506 c_mcp
1720 CDS annotations and 9 chemotaxis genes are found in file

Symbiobacterium_thermophilum_IAM14863
NC_006177.gbk
403647..405149 mcp
 680461..682320 c_mcp
 743080..744918 mcp
 762352..764196 mcp
 803724..805622 mcp
 928065..930440 mcp
 1062880..1064748 c_mcp
 1196428..1198296 mcp mcp
 1503310..1503750 cheW
 1672588..1673046 cheW cheW cheA cheC cheD cheY cheB cheR cheX
 2014870..2016570 mcp
 2983340..2984596 c_mcp
 3186928..3188646 mcp
 3225645..3226163 c_cheX
 3294665..3296602 mcp
 3417670..3418131 cheX
 3514664..3515362 c_cheY
3338 CDS annotations and 26 chemotaxis genes are found in file

Synechococcus_CC9311
NC_008319.gbk
44672..44962 mcp
 1569832..1571487 c_cheY
2891 CDS annotations and 2 chemotaxis genes are found in file

Synechococcus_PCC_7002
NC_010475.gbk
51791..56263 mcp
 1431067..1433775 c_mcp c_cheW
 2639489..2640682 c_cheY
 2721347..2724112 c_cheA c_mcp c_cheW c_cheY
2823 CDS annotations and 8 chemotaxis genes are found in file

Synechococcus_WH_7803
NC_009481.gbk
2093598..2093972 c_cheY
2533 CDS annotations and 1 chemotaxis genes are found in file

Synechococcus_elongatus_PCC_6301
NC_006576.gbk
229450..229905 cheY
 377973..378350 cheY
 493277..493903 c_cheY
 589370..589852 cheW mcp
 760754..764974 c_mcp - c_cheY
 2425248..2425628 cheY
2526 CDS annotations and 8 chemotaxis genes are found in file

Synechococcus_elongatus_PCC_7942
NC_007604.gbk
855315..855821 cheW mcp cheA cheW
 1025629..1028415 c_cheA c_mcp c_cheW
 1143397..1144332 cheA
 2512440..2513873 c_cheA
2612 CDS annotations and 9 chemotaxis genes are found in file

Synechocystis_PCC6803
NC_000911.gbk
491006..491449 cheY - mcp
 667447..667842 cheY
 684560..687334 c_cheA c_mcp - c_cheY
 767890..768432 cheY
 1811130..1811501 cheY
 2271581..2274868 cheA
 2610073..2610516 cheY
 3144213..3148421 c_cheA c_mcp c_cheD - c_cheY
3171 CDS annotations and 14 chemotaxis genes are found in file

Syntrophobacter_fumaroxidans_MPOB
NC_008554.gbk
222091..222459 cheY
 784536..784904 cheY - cheY
 2016749..2018758 cheB - cheW mcp - cheA cheB cheB
 2277075..2277470 c_cheY
 2704758..2705150 cheY
 3371852..3372373 cheY
 4027317..4027727 c_cheY - - - - - cheD
4064 CDS annotations and 14 chemotaxis genes are found in file

Syntrophomonas_wolfei_Goettingen
NC_008346.gbk
398951..399325 cheY cheC
 423716..426787 cheA cheY - - - - - - - - - c_mcp
 681353..682159 cheY
 981538..982734 cheC
 992792..994825 cheA cheW cheC cheD
 1047519..1049237 mcp
 1100227..1102560 mcp
 1539572..1540597 c_cheB c_cheR c_mcp c_cheA c_cheY
 1656114..1656572 c_cheX - c_cheY - - c_mcp - - - c_cheA c_cheY c_cheR
 2104280..2105527 mcp
 2147472..2147951 c_cheW
 2474679..2476649 c_mcp c_mcp - - - - - - - - - mcp
2504 CDS annotations and 29 chemotaxis genes are found in file

Syntrophus_aciditrophicus_SB
NC_007759.gbk
584753..585256 cheY
 688923..690494 cheR - mcp
 1202481..1203152 c_mcp c_mcp - - - - - - mcp cheR - - - - - cheB
 2146254..2148026 c_mcp
 2493553..2495619 c_mcp
 2970639..2971523 c_cheC
3168 CDS annotations and 11 chemotaxis genes are found in file

Thermoanaerobacter_X514
NC_010320.gbk
398790..400553 mcp
 420101..421747 mcp
 771760..771996 c_mcp
 1485379..1485825 c_cheW
 1624521..1625300 cheR
 1681152..1681640 c_cheD c_cheC c_cheW c_cheA c_cheB
 2398983..2400230 c_mcp
2349 CDS annotations and 11 chemotaxis genes are found in file

Thermoanaerobacter_pseudethanolicus_ATCC_33223
NC_010321.gbk
1075511..1075957 c_cheW
 1218049..1218828 cheR
 1276425..1276913 c_cheD c_cheC c_cheW c_cheA c_cheB - - - - - - - - - c_cheY
 1415991..1417373 c_mcp
 1810549..1812657 mcp
 1870737..1872383 c_mcp
 1885894..1887873 c_mcp
 2318178..2319425 c_mcp
2243 CDS annotations and 13 chemotaxis genes are found in file

Thermoanaerobacter_tengcongensis
NC_003869.gbk
135966..136316 cheY
 301797..303386 cheY
 462251..464230 mcp
 478670..480316 mcp
 565302..565640 mcp
 650717..651571 mcp
 683006..684814 mcp
 706329..706799 cheW - mcp
 757657..759666 mcp
 1038159..1040093 mcp cheW cheB - cheR cheY cheA
 1064246..1064632 cheY
 1103525..1104328 cheY
 1137342..1137788 c_cheW
 1202398..1203294 cheY
 1295584..1296366 cheY
 1336070..1336852 cheR
 1394952..1395440 c_cheD c_cheC c_cheW c_cheA c_cheB - - - - - - - - - c_cheY c_cheC
 1723376..1724911 c_mcp
 2135086..2137155 c_mcp
2588 CDS annotations and 31 chemotaxis genes are found in file

Thermococcus_kodakaraensis_KOD1
NC_006624.gbk
126336..128564 mcp
 535373..536689 c_mcp cheR cheY cheB cheA cheA cheC cheC mcp cheD
 1411010..1411765 mcp
 1926080..1928389 mcp
2305 CDS annotations and 13 chemotaxis genes are found in file

Thermococcus_onnurineus_NA1
NC_011529.gbk
663203..664462 c_mcp
 1089322..1089762 c_cheW c_mcp cheR cheY cheB cheA - cheC cheD mcp
 1621256..1622029 mcp
1976 CDS annotations and 11 chemotaxis genes are found in file

Thermodesulfovibrio_yellowstonii_DSM_11347
NC_011296.gbk
179763..180638 c_mcp
 378311..379735 mcp - c_cheW c_cheY - c_mcp
 421938..423551 mcp - mcp
 656506..657738 c_mcp
 737285..738913 mcp
 873067..874698 mcp
 989250..991232 mcp
 1087639..1089222 c_mcp
 1409180..1410799 mcp
 1496243..1496761 c_cheW
 1639137..1640483 c_mcp
 1966118..1967302 c_cheZ c_cheA c_cheY c_cheY c_cheR
2033 CDS annotations and 20 chemotaxis genes are found in file

Thermofilum_pendens_Hrk_5
NC_008698.gbk
739428..741017 c_mcp
1824 CDS annotations and 1 chemotaxis genes are found in file

Thermosipho_africanus_TCF52B
NC_011653.gbk
87851..89848 mcp
 158812..159651 c_mcp
 260373..262073 c_mcp
 543575..545566 c_mcp
 807906..808373 c_cheX
 857796..859778 mcp
 988320..990617 mcp
 1016161..1016274 mcp
 1037250..1038275 c_mcp - - - - c_mcp
 1184673..1186631 c_mcp
 1218712..1220754 cheA cheW cheY
 1253977..1254789 cheR
 1461203..1462396 c_mcp - - c_cheA - c_cheR
 1745705..1746187 c_cheD c_cheC
1911 CDS annotations and 20 chemotaxis genes are found in file

Thermosipho_melanesiensis_BI429
NC_009616.gbk
48975..50666 c_mcp
 154175..155788 c_mcp
 284381..284833 cheW
 328909..330897 mcp
 357995..359677 c_mcp
 438235..440028 c_mcp
 476842..477540 c_mcp
 510838..511305 cheC
 788205..790178 mcp
 886629..888926 c_mcp
 965721..966176 c_cheW c_cheA
 1006796..1007608 cheR
 1146026..1148020 c_mcp
 1167472..1168734 c_mcp - - - c_cheA - c_cheR
 1309440..1310552 cheC
 1430295..1430777 c_cheD c_cheC
 1566654..1568351 mcp
 1756818..1757852 cheB - c_mcp
 1799741..1801285 c_mcp
 1852504..1853343 c_mcp
1879 CDS annotations and 25 chemotaxis genes are found in file

Thermosynechococcus_elongatus
NC_004113.gbk
336268..336798 cheW mcp
 568540..571362 c_mcp
 1051115..1052674 c_mcp
2475 CDS annotations and 4 chemotaxis genes are found in file

Thermotoga_RQ2
NC_010483.gbk
7759..9744 c_mcp
 22462..23076 cheC cheD
 204586..205038 c_cheW
 221248..223263 cheA cheW
 238212..239252 c_cheC
 459609..460457 cheR
 516573..518543 mcp - - - - - - - - c_cheB
 569586..571568 c_mcp
 956185..958155 mcp - - - - - - - - c_mcp
 1309124..1309591 c_cheC
 1351503..1353203 mcp
1819 CDS annotations and 15 chemotaxis genes are found in file

Thermotoga_lettingae_TMO
NC_009828.gbk
142940..144940 mcp
 163507..163986 cheX
 177121..177579 c_cheW
 632775..633254 c_cheD c_cheC - - - - - - - - - c_cheY c_cheW c_cheA
 665756..667729 c_mcp
 763210..764247 c_cheB
 876169..877668 c_mcp
 971711..973528 mcp
 1039918..1040733 cheR
 1311891..1312973 mcp
 1806665..1808710 c_mcp
 1897134..1898165 cheC
 1916587..1918518 c_mcp
2038 CDS annotations and 17 chemotaxis genes are found in file

Thermotoga_maritima
NC_000853.gbk
12318..13154 mcp - - - - - - - - c_mcp
 426306..427340 cheB
 448583..450553 c_mcp
 722084..722446 c_cheY c_cheW c_cheA
 922087..922560 c_cheD c_cheC
 935891..937876 mcp
 1154894..1156486 c_mcp - - mcp
 1443494..1445194 mcp
 1605217..1605684 c_cheX
 1806268..1806930 c_mcp
1854 CDS annotations and 15 chemotaxis genes are found in file

Thermotoga_petrophila_RKU-1
NC_009486.gbk
8023..10008 c_mcp
 22726..23340 cheC cheD
 206661..207113 c_cheW
 223317..225332 cheA cheW
 240282..241322 c_cheC
 441645..442397 cheR
 507520..508554 c_cheB
 547798..549780 c_mcp
 921746..923713 mcp - - - - - - - - c_mcp
 1198759..1199226 cheC
 1355357..1357057 c_mcp
 1767957..1769774 mcp
1785 CDS annotations and 15 chemotaxis genes are found in file

Thioalkalivibrio_HL_EbGR7
NC_011901.gbk
173617..175557 mcp
 297313..298701 cheY
 470819..472006 c_mcp
 612009..614048 c_mcp
 625031..625708 c_cheY
 769244..771118 c_mcp
 915517..917541 mcp
 1036734..1038041 c_mcp
 1150553..1151476 c_cheW
 1304942..1305874 cheW cheR
 1424396..1425967 mcp
 1438811..1439191 cheY cheZ cheA cheB - - - cheW cheW
 1478023..1479015 cheY
 1524746..1526062 mcp
 1770908..1772542 mcp - mcp
 2082872..2084785 c_mcp
 2415089..2416927 mcp
 2641173..2642891 mcp
 3040423..3040890 c_cheW c_cheA c_mcp c_cheW
3282 CDS annotations and 29 chemotaxis genes are found in file

Thiobacillus_denitrificans_ATCC_25259
NC_007404.gbk
699960..701720 mcp
 1683463..1684416 cheW
 1695835..1696527 c_cheZ - c_cheB c_cheD c_cheR c_mcp c_mcp c_mcp - c_mcp c_cheW c_cheA
 2477203..2478903 c_mcp
 2618827..2624709 c_cheA c_mcp c_cheW
2827 CDS annotations and 16 chemotaxis genes are found in file

Thiomicrospira_crunogena_XCL-2
NC_007520.gbk
31218..34097 c_mcp
 96811..99636 c_mcp
 409051..410856 c_mcp
 619077..621743 c_mcp
 642322..644346 mcp - - - mcp
 800398..800955 cheW
 819997..820650 cheZ cheA cheW - - - c_cheW - cheR - mcp
 850844..852982 c_mcp
 1506284..1508806 mcp
 1552090..1553082 c_mcp
 1765439..1767523 c_cheA c_cheD
 2075226..2078738 mcp
 2178990..2181854 c_mcp
 2199521..2200738 mcp - - - - c_mcp - - - - - mcp
2196 CDS annotations and 23 chemotaxis genes are found in file

Thiomicrospira_denitrificans_ATCC_33889
NC_007575.gbk
51033..52298 c_mcp
 212550..214526 c_mcp
 282619..284610 mcp
 300758..302086 c_mcp
 1015921..1016430 cheW mcp - cheA cheR - cheD - - - mcp - mcp - - - - c_mcp mcp
 1089913..1090527 cheC
 1235764..1237356 mcp
 1570241..1572139 mcp
 1601425..1601916 c_cheW c_cheA
 1627186..1629651 cheA
 1684088..1685482 cheC
 1737436..1738554 mcp
 1762839..1763243 cheA
 2016631..2018679 mcp - - - - - - cheB cheR
2096 CDS annotations and 25 chemotaxis genes are found in file

Treponema_denticola_ATCC_35405
NC_002967.gbk
81061..83199 mcp
 197224..198882 c_mcp - - - - - - - - c_mcp - - c_mcp
 377457..377924 mcp - - - - - - c_mcp - c_mcp
 539786..541906 c_mcp
 650458..652548 mcp
 674621..676855 c_mcp - - - - - - cheR cheB
 872470..874635 c_mcp
 1033093..1035186 c_mcp
 1080980..1083058 mcp
 1318860..1320983 mcp
 1425081..1426916 mcp
 1534949..1537354 cheA cheW cheX cheY
 1637144..1637650 cheW
 2175909..2178047 mcp
 2306370..2308469 c_mcp
 2521260..2521988 c_mcp
 2573425..2575524 mcp
 2618066..2620393 c_mcp
 2834550..2836667 mcp
2767 CDS annotations and 28 chemotaxis genes are found in file

Treponema_pallidum
NC_000919.gbk
47591..49384 mcp
 384578..387016 cheA cheW cheX cheY
 465130..465642 cheW
 520874..523411 mcp
 687959..688870 cheR cheB - - - - - - mcp mcp
1034 CDS annotations and 11 chemotaxis genes are found in file

Treponema_pallidum_SS14
NC_010741.gbk
47588..49381 mcp
 385758..388196 cheA cheW cheX cheY
 466729..467241 cheW
 522306..524843 mcp
 689413..690324 cheR cheB - - - - - - mcp mcp
1028 CDS annotations and 11 chemotaxis genes are found in file

Trichodesmium_erythraeum_IMS101
NC_008312.gbk
502599..503360 cheR
 984446..985642 cheY
 1154358..1157420 c_cheA c_mcp c_cheW
 2932409..2932807 cheY
 3378982..3380412 mcp
 3624340..3625269 cheA
 4968019..4971612 c_cheA c_mcp c_cheW c_cheY
 5386630..5387172 cheY
 6141901..6142839 cheY
 6167670..6168110 cheY
 6513286..6513720 cheY - cheA cheW - cheB cheR c_mcp
 6759682..6760485 c_cheR
4451 CDS annotations and 22 chemotaxis genes are found in file

Tropheryma_whipplei_TW08_27
NC_004551.gbk
518480..519088 c_cheY
780 CDS annotations and 1 chemotaxis genes are found in file

Verminephrobacter_eiseniae_EF01-2
NC_008786.gbk
45035..45496 c_cheY
 451046..452854 mcp
 1181234..1181446 mcp
 1965041..1966003 cheW
 2465980..2467086 c_cheB c_cheD c_cheR c_cheW c_cheA
 2605806..2607560 mcp
 3366753..3372704 c_cheA c_mcp c_cheW c_cheY
 4874097..4874720 cheZ
4908 CDS annotations and 15 chemotaxis genes are found in file

Vibrio_cholerae
NC_002505.gbk
95592..97571 c_mcp
 223454..225148 mcp
 289352..291022 c_mcp
 479294..480919 c_mcp
 541319..542908 mcp - mcp
 1319246..1320856 c_mcp
 1366600..1368495 mcp - - - - - - - - c_mcp
 1395061..1396692 c_mcp - - cheY
 1485193..1486428 c_mcp - c_cheA c_cheY c_cheR - c_cheB c_cheW c_mcp - mcp mcp - - - - - - c_mcp
 1647373..1648965 c_mcp
 1715544..1716530 c_cheV
 1768345..1770135 mcp
 1997948..2000068 c_mcp - - - - - - - - c_mcp
 2044494..2046512 mcp
 2117923..2119977 mcp
 2158278..2159222 c_cheV
 2214137..2214661 c_cheW - - c_cheB c_cheA c_cheZ c_cheY
 2308741..2310612 c_mcp
 2347222..2348049 c_cheR c_cheV
 2616435..2617736 c_mcp
2736 CDS annotations and 38 chemotaxis genes are found in file

NC_002506.gbk
6624..8285 c_mcp
 37648..39213 c_mcp
 77459..79102 c_mcp
 192834..194768 mcp
 285034..286965 mcp
 594586..596196 c_mcp - - - - mcp
 715286..716707 mcp
 815881..817278 mcp
 860947..862683 c_mcp
 874442..876400 mcp
 903131..904051 cheV
 919898..921583 c_mcp - - - - c_mcp - - - - - - - - mcp
 984002..986002 c_mcp
 1005434..1007746 c_mcp
 1018626..1020545 c_mcp
 1043516..1044670 c_mcp c_cheD c_cheR c_mcp c_cheW c_cheW c_cheA c_cheY
1093 CDS annotations and 26 chemotaxis genes are found in file

Vibrio_cholerae_O395
NC_009457.gbk
877716..879326 c_mcp
 925059..926960 mcp - - - - - - - c_mcp
 953514..955145 c_mcp - - cheY
 1043660..1044895 c_mcp c_cheY - c_cheA c_cheY c_cheR - c_cheB c_cheW c_mcp mcp mcp - - - - - c_mcp
 1201076..1203097 c_mcp
 1269189..1270175 c_cheV
 1320807..1322597 mcp
 1551050..1553170 c_mcp - - - - - - - - c_mcp
 1597596..1599614 mcp
 1671016..1673070 mcp
 1711370..1712314 c_cheV
 1767229..1767753 c_cheW - - c_cheB c_cheA c_cheZ c_cheY
 1861832..1863703 c_mcp
 1900563..1901390 c_cheR c_cheV
 2169619..2170920 c_mcp
 2571707..2573686 mcp
 2749857..2751551 mcp
 2814490..2816160 c_mcp
 3021362..3022987 c_mcp
2741 CDS annotations and 37 chemotaxis genes are found in file

NC_009456.gbk
73628..75271 mcp
 113499..115064 mcp
 144435..146096 mcp
 172189..172548 cheY cheA cheW cheW mcp cheR cheD cheB mcp
 204508..206427 mcp
 217302..219614 mcp
 239042..241042 mcp - - c_mcp
 282815..284371 c_mcp
 303453..305138 mcp
 320981..321901 c_cheV
 348707..350665 c_mcp
 362429..364165 mcp
 407840..409237 c_mcp
 655093..656703 c_mcp - - - mcp
 773652..775073 mcp
 939140..941071 c_mcp
 1066194..1068110 c_mcp
1133 CDS annotations and 27 chemotaxis genes are found in file

Vibrio_fischeri_ES114
NC_006841.gbk
102112..103668 c_mcp
 121704..123524 mcp
 190558..191808 mcp mcp mcp
 271886..273751 mcp
 331950..333935 mcp - mcp
 358786..360471 mcp
 440416..442281 mcp
 513408..515036 c_mcp c_mcp
 552592..554235 mcp
 600595..602205 mcp mcp
 747434..749347 c_mcp
 774346..775242 cheV
 901391..902332 c_cheV
 966976..968850 c_mcp - - - - - c_mcp
 1009204..1010412 c_mcp
 1205151..1206746 c_mcp - c_mcp mcp mcp
 1223893..1225767 mcp
1175 CDS annotations and 26 chemotaxis genes are found in file

NC_006840.gbk
315198..315659 c_cheX
 765533..767521 c_mcp
 847506..849380 c_mcp
 908444..910099 mcp
 956359..957447 c_mcp
 1085721..1087673 mcp
 1203230..1204804 c_mcp c_mcp
 1231418..1233232 mcp
 1255054..1257063 c_mcp - - - - c_mcp
 1514881..1516914 c_mcp
 1663205..1664608 mcp mcp
 1813333..1814973 c_mcp
 1861952..1863838 mcp
 2006633..2008252 mcp
 2019150..2021243 mcp
 2059619..2060113 c_cheW - - c_cheB c_cheA c_cheZ c_cheY
 2112208..2113035 c_cheR c_cheV
 2271197..2272825 mcp
 2427059..2428555 mcp
 2511077..2512678 c_mcp
2585 CDS annotations and 28 chemotaxis genes are found in file

Vibrio_fischeri_MJ11
NC_011184.gbk
304949..305410 c_cheX
 754821..756809 c_mcp
 837209..839083 c_mcp
 898126..899772 mcp
 944296..945384 c_mcp
 1090136..1092088 mcp
 1188263..1188736 cheY
 1230536..1232110 c_mcp
 1274275..1276266 c_mcp
 1531274..1533166 c_mcp
 1681594..1682997 mcp mcp
 1838004..1839644 c_mcp
 1880082..1881272 c_mcp
 2028441..2030060 mcp - - - - - - - - - mcp
 2085689..2086183 c_cheW c_cheW - - c_cheA c_cheZ c_cheY
 2138599..2139426 c_cheR c_cheV
 2437333..2438958 mcp
 2521452..2522984 c_mcp
2590 CDS annotations and 25 chemotaxis genes are found in file

NC_011186.gbk
5390..6937 c_mcp
 151932..153815 mcp
 234848..236098 mcp mcp mcp
 313586..315442 mcp
 374793..376778 mcp - - mcp
 401666..403327 mcp
 488816..490681 mcp
 562351..563979 c_mcp c_mcp c_mcp
 605415..607043 mcp
 820915..822828 c_mcp
 847688..848584 cheV
 1029682..1030623 c_cheV
 1326813..1328699 mcp
1254 CDS annotations and 18 chemotaxis genes are found in file

Vibrio_harveyi_ATCC_BAA-1116
NC_009783.gbk
9781..10242 cheC
 115785..117665 mcp
 164029..167562 c_cheY
 854804..856060 mcp
 1291075..1292001 cheV cheR
 1518252..1520276 c_mcp
 1610773..1612224 mcp
 1897474..1899357 mcp
 1910553..1910723 c_mcp
 2240749..2241717 cheY - - - mcp
 2370007..2371425 mcp
 2428592..2430328 mcp
 2569382..2569918 c_cheY
 2639833..2641773 cheY cheY
 2815538..2817634 c_mcp
 2889797..2890738 c_cheV
 3008870..3010003 mcp
 3114116..3115222 c_cheY
 3166073..3166567 c_cheW - - c_cheB c_cheA - c_cheY
 3461416..3464802 cheY
3546 CDS annotations and 26 chemotaxis genes are found in file

NC_009784.gbk
16229..17314 c_mcp
 335476..337104 mcp
 374246..375922 c_mcp
 389953..391905 mcp
 499583..500497 c_cheV
 656220..657839 cheR
 1083396..1084376 c_cheV
 1121323..1122765 mcp - - c_cheY
 1349606..1351273 cheY
 1409423..1410427 c_cheY
2374 CDS annotations and 11 chemotaxis genes are found in file

Vibrio_parahaemolyticus
NC_004605.gbk
21160..22821 c_mcp
 422263..423177 c_cheV
 496960..498591 c_mcp
 516211..518082 c_mcp
 552391..553734 c_mcp
 597420..598976 mcp
 778317..779291 cheV
 878383..879813 c_mcp
 1053339..1054970 mcp
 1251349..1252917 c_mcp - - - - - - mcp
 1541405..1543321 c_mcp
 1556957..1558600 mcp
 1591174..1592802 c_mcp
 1765651..1767537 mcp
1752 CDS annotations and 15 chemotaxis genes are found in file

NC_004603.gbk
195458..197131 mcp
 422575..423903 mcp
 809390..810316 cheV cheR
 1004735..1006726 c_mcp
 1460060..1460533 cheY
 1598362..1599957 mcp
 1726224..1727627 mcp
 1976393..1978018 mcp
 1987540..1989423 c_mcp
 2074996..2077092 c_mcp
 2137312..2138265 c_cheV
 2271346..2273382 mcp
 2337996..2338490 c_cheW - - c_cheB c_cheA c_cheZ c_cheY
 2771153..2772778 mcp
 2994794..2996674 mcp
3080 CDS annotations and 20 chemotaxis genes are found in file

Vibrio_splendidus_LGP32
NC_011753.gbk
247590..249470 c_mcp
 421710..422966 mcp
 739776..740570 mcp
 819080..819907 cheR
 863508..863876 cheY cheZ cheA cheB - - cheW
 955196..957232 c_mcp
 1116580..1118697 mcp
 1158216..1160108 c_mcp - - - - - - - - mcp
 1374781..1375254 cheY
 1417460..1418503 c_cheY
 1527017..1528420 c_mcp
 1644972..1647017 c_mcp
 1755737..1757518 c_mcp
 1856354..1858303 c_mcp
 1937411..1939045 mcp
 2047530..2049413 c_mcp
 2123293..2124975 c_mcp
 2232326..2234317 mcp
 2882093..2883718 mcp
2946 CDS annotations and 24 chemotaxis genes are found in file

NC_011744.gbk
233889..235571 c_mcp
 249562..251478 mcp
 337828..339699 c_mcp
 784163..786049 c_mcp
 876316..877740 mcp
 1173538..1174212 cheY
 1189695..1191257 c_mcp
 1220961..1222904 mcp
 1393575..1395509 mcp
 1434503..1436164 mcp - - c_mcp - - - - - - - - c_mcp
 1475837..1478077 mcp
 1639631..1641241 c_mcp
1485 CDS annotations and 14 chemotaxis genes are found in file

Vibrio_vulnificus_CMCP6
NC_004459.gbk
44888..46522 c_mcp
 79781..81094 c_mcp
 176641..178521 c_mcp
 219578..220405 c_cheR c_cheV
 393267..393737 mcp
 630434..631690 c_mcp
 833662..835329 c_mcp
 895440..896081 mcp
 1208682..1210322 c_mcp
 1381033..1381437 c_cheC
 1484943..1485554 c_mcp c_mcp c_mcp
 1543387..1546173 c_cheY
 1651671..1655060 c_cheY
 1766173..1767756 mcp
 1802382..1803995 mcp
 1828116..1828859 mcp
 1944137..1944505 cheY cheZ cheA cheB - - cheW
 2046020..2047264 mcp mcp - - - - - - - - c_mcp
 2093287..2095167 mcp
 2109998..2111164 mcp mcp mcp
 2163105..2164565 mcp
 2203249..2204889 c_mcp
 2257246..2259129 mcp
 2270176..2271801 c_mcp
 2293669..2294121 cheY
 2360567..2361643 cheY
 2383473..2385017 c_mcp
 2600429..2601394 cheY - - - mcp
 2622346..2624208 c_mcp
 2759585..2760988 mcp
 2779151..2780710 mcp
 2810877..2812613 mcp cheY
 2878780..2879832 cheY - cheY
 2933031..2934641 c_mcp
 3057392..3058333 c_cheY
 3185803..3186942 c_mcp
 3213282..3215318 mcp
2915 CDS annotations and 51 chemotaxis genes are found in file

NC_004460.gbk
40537..42444 mcp
 67792..68775 cheY - - - c_mcp - - - - cheY cheY
 124906..127818 cheY
 250644..252389 cheY - c_mcp
 317762..318232 c_mcp
 348142..350454 c_mcp
 371801..373417 c_mcp
 387043..388587 mcp - - - - cheR cheY
 429463..431328 c_mcp c_mcp
 502262..503803 c_cheY - - - - - - - - - mcp
 577959..579647 mcp
 612003..613565 c_mcp
 678476..679636 c_mcp
 697263..700070 mcp
 812586..815033 c_cheY
 885925..887415 mcp
 1001482..1001751 c_mcp
 1051946..1053691 c_mcp c_cheY cheY
 1121618..1123603 c_mcp
 1182830..1184776 c_mcp
 1256919..1258091 c_mcp c_cheY c_cheD c_cheR c_mcp - - - c_cheY
 1291588..1293180 c_mcp
 1371547..1373490 mcp - - - - - - - - mcp
 1601622..1604501 c_mcp
 1669960..1670826 mcp mcp
 1704197..1705588 c_mcp c_mcp c_mcp
 1721704..1723617 mcp
 1769862..1770746 c_cheV - - - c_mcp c_mcp
 1796547..1798541 c_mcp
 1809405..1810307 mcp
1557 CDS annotations and 51 chemotaxis genes are found in file

Vibrio_vulnificus_YJ016
NC_005139.gbk
294941..296662 mcp
 560817..562073 mcp
 957935..958762 cheR
 999878..1001716 mcp
 1089515..1091149 mcp
 1155539..1157575 c_mcp
 1312474..1313415 cheV
 1428393..1430009 mcp
 1546917..1548155 c_cheY c_mcp
 1578229..1579866 c_mcp
 1595982..1597385 c_mcp
 1759101..1760858 mcp
 1777698..1779749 c_mcp
 2073859..2074383 c_cheY
 2096144..2097769 mcp
 2108829..2110712 c_mcp
 2192869..2194509 mcp
 2251681..2253291 c_mcp
 2301538..2303004 c_mcp
 2355328..2357445 c_mcp
 2372272..2374152 c_mcp
 2404646..2406658 mcp
 2421091..2422962 c_mcp
 2493122..2494252 c_cheB - c_cheZ c_cheY
 2664118..2665719 c_mcp
 2938642..2940279 mcp mcp
 3223214..3224863 mcp
3259 CDS annotations and 31 chemotaxis genes are found in file

NC_005140.gbk
18839..20500 c_mcp
 89853..91856 mcp
 103095..104717 mcp
 395269..396897 mcp
 429566..431455 c_mcp - c_mcp
 446981..448918 mcp
 499098..500966 c_mcp - - c_mcp
 521840..523834 c_mcp
 534699..535601 mcp
 619149..621056 mcp
 650620..652179 c_mcp - - - - - cheY
 829606..831039 c_mcp
 979195..981507 c_mcp
 1002886..1004502 c_mcp
 1018128..1019672 mcp - - - - - cheR
 1060645..1062534 c_mcp c_mcp
 1128445..1129986 c_cheY
 1139881..1141512 mcp
 1202008..1203789 mcp
 1233828..1235390 c_mcp
 1307300..1308304 c_cheC
 1422830..1424365 mcp
 1614762..1616507 c_mcp - cheY
 1704661..1706646 c_mcp
 1770473..1772419 c_mcp
 1841234..1842406 c_mcp c_cheY c_cheD c_cheR c_mcp - - - c_cheY
1696 CDS annotations and 37 chemotaxis genes are found in file

Wolinella_succinogenes
NC_005090.gbk
91911..93905 c_mcp c_cheV
 127351..128430 c_mcp
 279043..280479 mcp - mcp
 426111..427109 c_mcp
 628564..630189 mcp
 666798..668213 mcp
 719567..721117 c_mcp
 816692..818329 c_mcp - - - - c_mcp
 882044..883195 c_mcp
 906938..908695 c_mcp
 936652..939711 c_cheA
 1012216..1013826 c_mcp
 1157298..1159352 c_mcp - - cheR - - - c_mcp
 1176289..1177965 c_mcp
 1286456..1287880 c_mcp
 1443528..1445291 mcp - - - - - - - - c_mcp
 1586665..1588104 c_mcp
 1737561..1739219 c_mcp
 1761145..1762089 c_cheV
 1816565..1818172 mcp
 1834742..1835635 c_cheY
 1847455..1849143 mcp - - - - c_mcp - mcp
 1999369..2000961 c_mcp
 2042225..2043907 mcp
2042 CDS annotations and 32 chemotaxis genes are found in file

Xanthobacter_autotrophicus_Py2
NC_009720.gbk
314430..314984 cheY
 2607282..2607719 c_cheY
 2861330..2861728 c_cheY
 4276091..4276465 cheY
4746 CDS annotations and 4 chemotaxis genes are found in file

Xanthomonas_campestris_8004
NC_007086.gbk
1578632..1579663 cheB
 1699709..1700818 c_cheB
 2338254..2339381 c_mcp
 2773545..2773910 cheY
 2796464..2797768 mcp - - - - - cheR cheD cheB
4273 CDS annotations and 8 chemotaxis genes are found in file

Xanthomonas_campestris_ATCC_33913
NC_003902.gbk
1380665..1381252 c_cheB c_cheR
 2006031..2007995 mcp
 2175534..2176610 c_cheB c_cheD c_cheR - - c_cheW - - c_mcp
 2206969..2208972 c_cheA c_cheY - c_cheW
 2227277..2228932 c_cheA c_cheZ c_cheY
 2287255..2288199 c_cheV - - - - - - - - c_mcp
 2370105..2371157 cheB
 2423660..2424028 c_cheY
 2571925..2573052 mcp
 2719492..2720001 c_cheW c_mcp
 3201025..3203046 cheA mcp cheW - cheR cheB
 3331149..3332180 c_cheB
 3655501..3657369 mcp
 4387752..4391285 c_cheR
4181 CDS annotations and 29 chemotaxis genes are found in file

Xanthomonas_campestris_B100
NC_010688.gbk
335268..337385 mcp
 387713..389824 mcp
 673454..675514 c_mcp
 755394..757538 c_mcp
 861848..862288 cheY
 1002765..1004603 mcp
 1266927..1268795 c_mcp
 1366654..1367004 cheY
 1377574..1377978 c_cheY
 1412971..1413333 cheY - mcp - cheB
 1675000..1676127 c_cheB c_cheR - - c_mcp c_cheA
 2115880..2116863 c_cheY
 2175822..2177543 mcp
 2329223..2330350 c_mcp
 2363360..2363731 c_cheY
 2478422..2479558 cheY
 2495615..2496691 c_cheB c_cheD c_cheR c_mcp - - - c_mcp c_mcp c_mcp c_mcp c_mcp c_mcp - c_mcp c_mcp c_mcp - c_mcp c_cheA c_cheY
 2551634..2553289 c_cheA c_cheZ c_cheY
 2623651..2624925 c_mcp
 2694366..2695418 cheB
 2740494..2742632 c_mcp - - - - - - - mcp
 2765067..2767364 c_mcp
 2876791..2877366 cheY
 2938333..2940297 c_mcp
 3593401..3593763 c_cheY - - cheR - cheY - - - - c_cheY
 3766431..3766817 c_cheY
 4381306..4384938 c_cheR cheY
 4474709..4475503 c_cheY
4467 CDS annotations and 55 chemotaxis genes are found in file

Xanthomonas_campestris_vesicatoria_85-10
NC_007508.gbk
756210..758414 c_mcp
 1493873..1494457 c_cheB c_cheR
 1917793..1919904 c_mcp
 2000532..2002658 mcp
 2184667..2185743 c_cheB c_cheD c_cheR c_mcp - c_cheW - - c_mcp c_mcp c_mcp c_mcp c_mcp - c_mcp c_mcp - c_mcp c_mcp c_mcp - c_mcp c_mcp - c_mcp c_mcp c_cheA c_cheY - c_cheW
 2248718..2250376 c_cheA c_cheZ c_cheY
 2328184..2329374 c_mcp
 2513738..2514865 c_mcp
 2956923..2957432 c_cheW c_mcp
 3436258..3438267 cheA mcp cheW - cheR cheB
 3687794..3689830 c_mcp
 3729310..3731478 mcp
 3823140..3825050 mcp
 4104209..4106047 c_mcp
 4431898..4435437 c_cheR
4487 CDS annotations and 44 chemotaxis genes are found in file

Xanthomonas_citri
NC_003919.gbk
1465407..1465991 c_cheB c_cheR
 2006029..2008083 mcp
 2195047..2196123 c_cheB c_cheD c_cheR
 2226399..2228405 c_cheA c_cheY - c_cheW
 2255464..2257122 c_cheA c_cheZ c_cheY
 2319009..2319953 c_cheV - - - - - - - - c_mcp
 2540639..2541766 mcp
 2848442..2848951 c_cheW c_mcp
 3360836..3362845 cheA mcp cheW - cheR cheB
 3683083..3685251 mcp
 3786751..3788661 mcp
 3856021..3856389 cheY
 4403083..4406541 c_cheR
4312 CDS annotations and 26 chemotaxis genes are found in file

Xanthomonas_oryzae_KACC10331
NC_006834.gbk
665623..667332 cheR cheR
 1506196..1507317 c_cheB c_cheR - c_cheW c_mcp c_cheA
 2315875..2317767 c_mcp
 2707112..2708389 mcp - - - - - - - - - cheV
 2781654..2782046 cheY cheZ cheA
 3031539..3032561 cheW - cheY cheA
 3058639..3059046 cheW - - - - cheR cheD cheB
4144 CDS annotations and 20 chemotaxis genes are found in file

Xanthomonas_oryzae_MAFF_311018
NC_007705.gbk
1490699..1491820 c_cheB
 2294574..2295665 c_mcp
 3025770..3026135 cheY
 3056780..3057646 cheR cheD cheB
4372 CDS annotations and 6 chemotaxis genes are found in file

Xanthomonas_oryzae_PXO99A
NC_010717.gbk
1370152..1370958 c_cheR
 1808962..1809822 c_cheR c_mcp
 1839296..1841305 c_cheA c_cheY
 2450441..2452087 mcp
 2654207..2654599 cheY cheZ cheA
 2866294..2866686 cheY cheZ cheA
 3329824..3330027 c_cheX
4988 CDS annotations and 13 chemotaxis genes are found in file

Xylella_fastidiosa_M12
NC_010513.gbk
1100347..1102389 mcp cheA
2104 CDS annotations and 2 chemotaxis genes are found in file

Xylella_fastidiosa_M23
NC_010577.gbk
1057911..1058441 cheW mcp cheA - cheW
2161 CDS annotations and 4 chemotaxis genes are found in file

Xylella_fastidiosa_Temecula1
NC_004556.gbk
1050615..1055903 cheA cheB
2034 CDS annotations and 2 chemotaxis genes are found in file

Yersinia_enterocolitica_8081
NC_008800.gbk
478386..479966 mcp
 1577852..1579639 c_cheD
 1929885..1931444 c_mcp
 2764110..2764754 c_cheZ c_cheY c_cheB c_cheR c_mcp c_cheD c_cheW c_cheA - - - - - - - - mcp
 2898367..2899341 c_cheV
 3233420..3235078 c_mcp
 3650397..3651938 c_cheD
 3939448..3941022 c_mcp
 4531081..4533030 mcp
 4583178..4585136 c_mcp
3970 CDS annotations and 18 chemotaxis genes are found in file

Yersinia_pestis_Angola
NC_010159.gbk
1506180..1507967 c_mcp
 1838946..1840238 c_mcp
 2957734..2958231 c_cheW c_cheA
 2985388..2986968 mcp
 3456089..3457780 c_mcp
 3737674..3739347 mcp mcp cheR cheB cheY cheZ
 4003520..4005469 mcp
3832 CDS annotations and 13 chemotaxis genes are found in file

Yersinia_pestis_Antiqua
NC_008150.gbk
537161..538852 mcp
 1091878..1093665 c_mcp
 2064537..2065181 c_cheZ c_cheY c_cheB c_cheR - c_mcp - - - - - - - - c_cheA - - - - - - - mcp
 2113461..2115041 mcp
 3362160..3362729 c_mcp - - c_mcp
4167 CDS annotations and 12 chemotaxis genes are found in file

Yersinia_pestis_CO92
NC_003143.gbk
881947..883590 c_cheD
 1389173..1390960 c_cheD
 1869321..1870901 c_mcp
 1895739..1897910 cheA cheW - - - - - - - cheD cheR cheB cheY cheZ
 2068555..2069556 c_cheC
 2824908..2826155 c_mcp
 4068120..4069010 mcp
 4581134..4583083 mcp
3871 CDS annotations and 14 chemotaxis genes are found in file

Yersinia_pestis_KIM
NC_004088.gbk
2011055..2013226 cheA cheW - - - - - - - - mcp mcp cheR cheB - cheY cheZ
 2317722..2318321 cheA
 3256754..3258568 mcp
 3511963..3513663 c_mcp
 4527920..4529869 mcp
4086 CDS annotations and 12 chemotaxis genes are found in file

Yersinia_pestis_Nepal516
NC_008149.gbk
2201043..2201687 c_cheZ c_cheY c_cheB c_cheR - c_mcp - - - - - - - - c_cheA - - - - - - - mcp
 2247883..2249463 mcp
 3092770..3094557 mcp
 3379809..3381500 c_mcp
 4256712..4258661 mcp
3981 CDS annotations and 11 chemotaxis genes are found in file

Yersinia_pestis_Pestoides_F
NC_009381.gbk
36682..38631 c_mcp
 1933856..1935547 c_mcp
 1992214..1992858 c_cheZ c_cheY - c_cheR - c_mcp - - - - - - - - c_cheA - - - - - - - mcp
 2039071..2040651 mcp
 2801877..2803664 mcp
3850 CDS annotations and 10 chemotaxis genes are found in file

Yersinia_pestis_biovar_Microtus_91001
NC_005810.gbk
972397..974211 mcp
 1965563..1967200 c_mcp
 1992021..1994192 cheA cheW - - - - - - - - cheD mcp cheR cheB cheY cheZ
 2590962..2592254 c_mcp
 3167075..3168775 cheD
 4522218..4524167 mcp
3891 CDS annotations and 13 chemotaxis genes are found in file

Yersinia_pseudotuberculosis_IP32953
NC_006155.gbk
1515468..1517255 c_cheD
 2827947..2828591 c_cheZ c_cheY c_cheB c_cheR c_mcp c_cheD - - c_cheW c_cheA - - - - - mcp
 2866909..2868489 mcp
 3602717..3604360 c_cheD
 3983362..3983775 cheY
 4683710..4685659 c_mcp
3900 CDS annotations and 14 chemotaxis genes are found in file

Yersinia_pseudotuberculosis_IP_31758
NC_009708.gbk
1153774..1155465 mcp
 1733652..1734956 mcp
 1877003..1878583 c_mcp
 1892260..1893999 c_mcp - - - - - - cheA cheW - - mcp mcp cheR cheB cheY cheZ
 3104683..3106470 mcp
 4653065..4655014 mcp
4123 CDS annotations and 14 chemotaxis genes are found in file

Yersinia_pseudotuberculosis_PB1_
NC_010634.gbk
1514803..1516590 c_mcp
 2744873..2745517 c_cheZ c_cheY c_cheB c_cheR c_mcp c_mcp - - c_cheW c_cheA - - - - - - mcp
 2783784..2785364 mcp
 2936058..2937362 c_mcp
 3516477..3518168 c_mcp
 4629227..4631176 c_mcp
4150 CDS annotations and 14 chemotaxis genes are found in file

Yersinia_pseudotuberculosis_YPIII
NC_010465.gbk
35838..37787 c_mcp
 1142229..1143920 mcp
 1766700..1768004 mcp
 1913807..1915387 c_mcp
 1929098..1930837 c_mcp - - - - - - cheA cheW - - mcp cheR cheB cheY cheZ
 3116566..3118353 mcp
4192 CDS annotations and 13 chemotaxis genes are found in file

Zymomonas_mobilis_ZM4
NC_006526.gbk
68587..69096 c_cheW c_cheY c_cheD c_cheB c_cheR c_cheA - c_mcp
 194772..196664 mcp
 258605..259282 cheY
 468425..469144 cheY
 887245..888270 c_cheB - c_cheA - c_mcp
1998 CDS annotations and 13 chemotaxis genes are found in file

uncultured_methanogenic_archaeon_RC-I
NC_009464.gbk
90450..90812 cheY
 102556..102960 cheY
 621420..622739 cheW
 965138..965545 c_cheY
 1214384..1214776 c_cheY
 2157411..2157890 cheW
 2338016..2338414 cheY
 2723560..2724414 cheR - - - - - - - c_cheD c_cheC c_cheA c_cheB c_cheY
3085 CDS annotations and 13 chemotaxis genes are found in file

Sinorhizobium_meliloti
NC_003047.gbk
450468..452834 c_mcp
 483128..485125 mcp
 702172..703773 mcp - cheY cheA cheW cheR cheB cheY cheD
 775714..778239 mcp
 963594..965717 mcp
 2052167..2053981 c_mcp
 2315403..2315867 c_cheW c_mcp
 3258162..3258641 cheW - - - mcp
3357 CDS annotations and 17 chemotaxis genes are found in file


************************************************************
**List of identified genes and their original annotations.**
************************************************************

cheW for:  /product="CheW domain-containing protein"
mcp  for:  /product="methyl-accepting chemotaxis signaling protein, putative"
cheA for:  /product="CheA signal transduction histidine kinase"
cheW for:  /note="This peptide has CheW like domain. PF01584: CheW-like domain"
cheA for:  /product="chemotaxis histidine kinase, putative"
mcp  for:  /product="methyl-accepting chemotaxis protein, putative"
mcp  for:  /product="methyl-accepting chemotaxis protein"
mcp  for:  /product="methyl-accepting chemotaxis protein"
cheY for:  /product="chemotaxis response regulator, putative"
cheY for:  /product="two-component response regulator (CheY)"
mcp  for:  /product="methyl-accepting chemotaxis protein, putative"
cheY for:  /product="response regulator receiver, CheY-like protein"
mcp  for:  /product="methyl-accepting chemotaxis protein, putative"
cheW for:  /product="CheW domain-containing protein"
cheY for:  /product="response regulator receiver, CheY-like protein"
cheA for:  /product="CheA signal transduction histidine kinase"
mcp  for:  /product="methyl-accepting chemotaxis signaling domain-containing protein"
cheW for:  /gene="cheW"
cheY for:  /product="chemotaxis response regulator, putative"
mcp  for:  /product="methyl-accepting chemotaxis sensory transducer"
mcp  for:  /product="methyl-accepting chemotaxis sensory transducer"
mcp  for:  /note="TIGRFAM: PAS sensor protein PFAM: chemotaxis sensory transducer; PAS fold-4 domain protein; PAS fold domain protein SMART: PAS domain containing protein"
mcp  for:  /note="TIGRFAM: PAS sensor protein PFAM: chemotaxis sensory transducer; PAS fold-3 domain protein; PAS fold-4 domain protein; PAS fold domain protein SMART: PAS domain containing protein; PAC repeat-containing protein"
mcp  for:  /note="TIGRFAM: PAS sensor protein PFAM: chemotaxis sensory transducer; PAS fold-3 domain protein; PAS fold-4 domain protein; PAS fold domain protein SMART: PAS domain containing protein; PAC repeat-containing protein"
mcp  for:  /note="TIGRFAM: PAS sensor protein PFAM: chemotaxis sensory transducer; PAS fold-3 domain protein; PAS fold-4 domain protein; PAS fold domain protein SMART: PAS domain containing protein; PAC repeat-containing protein"
mcp  for:  /note="PFAM: chemotaxis sensory transducer"
mcp  for:  /note="PFAM: chemotaxis sensory transducer"
mcp  for:  /product="methyl-accepting chemotaxis sensory transducer"
mcp  for:  /product="methyl-accepting chemotaxis sensory transducer"
cheA for:  /product="CheA signal transduction histidine kinase"
cheW for:  /note="PFAM: CheW domain protein"
cheR for:  /note="PFAM: MCP methyltransferase, CheR-type"
cheB for:  /note="regulates chemotaxis by demethylation of methyl-accepting chemotaxis proteins"
cheD for:  /note="PFAM: CheD family protein"
mcp  for:  /product="methyl-accepting chemotaxis sensory transducer"
cheY for:  /note="KEGG: sde:Sde_2021 response regulator receiver domain protein (CheY-like) TIGRFAM: DNA polymerase III, epsilon subunit PFAM: Exonuclease RNase T and DNA polymerase III SMART: Exonuclease"
cheY for:  /note="KEGG: rme:Rmet_3655 response regulator receiver domain protein (CheY-like)"
cheY for:  /note="PFAM: response regulator receiver; helix-turn-helix Fis-type KEGG: mfa:Mfla_2202 response regulator receiver domain protein (CheY-like)"
cheA for:  /product="CheA signal transduction histidine kinases"
cheW for:  /product="CheW protein"
mcp  for:  /product="methyl-accepting chemotaxis sensory transducer"
cheY for:  /product="response regulator receiver protein, CheY"
cheB for:  /product="response regulator receiver modulated CheB methylesterase"
cheR for:  /product="MCP methyltransferase, CheR-type"
mcp  for:  /product="methyl-accepting chemotaxis sensory transducer"
cheC for:  /product="CheC-like protein"
cheY for:  /product="response regulator receiver protein, CheY"
cheB for:  /product="response regulator receiver modulated CheB methylesterase"
cheA for:  /product="CheA signal transduction histidine kinases"
cheR for:  /product="MCP methyltransferase, CheR-type"
cheW for:  /product="CheW protein"
mcp  for:  /product="methyl-accepting chemotaxis sensory transducer"
mcp  for:  /product="methyl-accepting chemotaxis sensory transducer"
cheB for:  /note="PFAM: CheB methylesterase; response regulator receiver KEGG: ade:Adeh_0614 response regulator receiver (CheY-like) modulated CheB methylesterase"
cheR for:  /note="PFAM: MCP methyltransferase, CheR-type; Tetratricopeptide TPR_2 repeat protein; Methyltransferase type 11; Methyltransferase type 12 KEGG: ade:Adeh_0615 chemotaxis protein methyltransferase CheR"
cheW for:  /note="PFAM: CheW domain protein KEGG: pca:Pcar_1198 CheW protein"
mcp  for:  /note="PFAM: chemotaxis sensory transducer KEGG: mag:amb0554 methyl-accepting chemotaxis protein"
mcp  for:  /product="methyl-accepting chemotaxis sensory transducer"
cheY for:  /note="PFAM: response regulator receiver KEGG: gsu:GSU0403 chemotaxis protein CheY"
cheR for:  /note="PFAM: MCP methyltransferase, CheR-type KEGG: rpc:RPC_3801 MCP methyltransferase, CheR-type"
cheB for:  /note="PFAM: CheB methylesterase; response regulator receiver KEGG: mag:amb0323 chemotaxis response regulator protein-glutamate methylesterase"
cheW for:  /note="PFAM: CheW domain protein KEGG: rpb:RPB_3919 CheW protein"
cheA for:  /product="CheA signal transduction histidine kinases"
cheW for:  /note="PFAM: CheW domain protein KEGG: ade:Adeh_1195 CheW protein"
mcp  for:  /note="PFAM: chemotaxis sensory transducer KEGG: gme:Gmet_2709 methyl-accepting chemotaxis sensory transducer"
cheA for:  /product="CheA signal transduction histidine kinases"
mcp  for:  /note="PFAM: chemotaxis sensory transducer KEGG: mag:amb3701 methyl-accepting chemotaxis protein"
mcp  for:  /product="methyl-accepting chemotaxis sensory transducer"
mcp  for:  /note="KEGG: pfo:Pfl_4308 chemotaxis sensory transducer, PAS/Pac sensor TIGRFAM: PAS sensor protein PFAM: chemotaxis sensory transducer; PAS fold-3 domain protein; PAS fold-4 domain protein; PAS fold domain protein SMART: PAS domain containing protein; PAC repeat-containing protein"
mcp  for:  /product="methyl-accepting chemotaxis sensory transducer"
mcp  for:  /product="methyl-accepting chemotaxis sensory transducer"
mcp  for:  /note="TIGRFAM: hemerythrin-like metal-binding protein PFAM: Hemerythrin HHE cation binding domain protein KEGG: shm:Shewmr7_0766 methyl-accepting chemotaxis sensory transducer"
cheR for:  /note="PFAM: MCP methyltransferase, CheR-type KEGG: xcb:XC_3058 chemotaxis protein"
cheB for:  /note="PFAM: CheB methylesterase KEGG: xac:XAC1280 protein-glutamate methylesterase"
mcp  for:  /product="methyl-accepting chemotaxis sensory transducer"
cheW for:  /note="PFAM: CheW domain protein KEGG: rfr:Rfer_1476 CheW protein"
mcp  for:  /product="methyl-accepting chemotaxis sensory transducer"
mcp  for:  /product="methyl-accepting chemotaxis sensory transducer"
mcp  for:  /product="methyl-accepting chemotaxis sensory transducer"
cheY for:  /note="PFAM: ABC transporter related; ABC-2 type transporter SMART: AAA ATPase KEGG: mfa:Mfla_0167 response regulator receiver domain protein (CheY-like)"
mcp  for:  /note="PFAM: chemotaxis sensory transducer KEGG: reu:Reut_C6240 chemotaxis sensory transducer"
mcp  for:  /product="methyl-accepting chemotaxis sensory transducer"
mcp  for:  /note="TIGRFAM: PAS sensor protein PFAM: chemotaxis sensory transducer; PAS fold-3 domain protein; PAS fold domain protein KEGG: rfr:Rfer_0120 methyl-accepting chemotaxis sensory transducer with PAS/Pac sensor"
mcp  for:  /product="methyl-accepting chemotaxis sensory transducer"
cheY for:  /note="PFAM: response regulator receiver KEGG: pol:Bpro_0882 response regulator receiver domain protein (CheY-like)"
cheA for:  /product="CheA signal transduction histidine kinases"
mcp  for:  /note="PFAM: chemotaxis sensory transducer KEGG: rfr:Rfer_1374 methyl-accepting chemotaxis sensory transducer"
cheW for:  /note="PFAM: CheW domain protein KEGG: pol:Bpro_1138 CheW-like protein"
cheY for:  /note="PFAM: response regulator receiver KEGG: pol:Bpro_1137 response regulator receiver domain protein (CheY-like)"
mcp  for:  /product="methyl-accepting chemotaxis sensory transducer"
mcp  for:  /product="methyl-accepting chemotaxis sensory transducer"
mcp  for:  /note="PFAM: chemotaxis sensory transducer; Cache, type 2 domain protein KEGG: rso:RSc1155 probable methyl-accepting chemotaxis transducer transmembrane protein"
mcp  for:  /product="methyl-accepting chemotaxis sensory transducer"
cheB for:  /note="PFAM: CheB methylesterase; response regulator receiver KEGG: rfr:Rfer_0571 response regulator receiver modulated CheB methylesterase"
cheD for:  /product="chemoreceptor glutamine deamidase CheD"
cheR for:  /note="PFAM: MCP methyltransferase, CheR-type; Methyltransferase type 11 KEGG: rfr:Rfer_0569 MCP methyltransferase, CheR-type"
cheW for:  /note="PFAM: CheW domain protein KEGG: rfr:Rfer_0568 CheW protein"
cheA for:  /product="CheA signal transduction histidine kinases"
cheZ for:  /note="PFAM: Chemotaxis phosphatase, CheZ KEGG: rfr:Rfer_3705 chemotaxis phosphatase, CheZ"
mcp  for:  /product="methyl-accepting chemotaxis sensory transducer"
mcp  for:  /product="methyl-accepting chemotaxis sensory transducer"
mcp  for:  /product="methyl-accepting chemotaxis sensory transducer"
mcp  for:  /product="methyl-accepting chemotaxis sensory transducer"
cheA for:  /product="putative CheA signal transduction histidine kinase"
mcp  for:  /note="PFAM: chemotaxis sensory transducer KEGG: reu:Reut_B3725 chemotaxis sensory transducer"
mcp  for:  /product="methyl-accepting chemotaxis sensory transducer"
mcp  for:  /product="methyl-accepting chemotaxis sensory transducer"
mcp  for:  /product="methyl-accepting chemotaxis sensory transducer"
mcp  for:  /note="PFAM: chemotaxis sensory transducer; CHASE3 domain protein KEGG: tbd:Tbd_1619 chemotaxis sensory transducer"
mcp  for:  /note="PFAM: chemotaxis sensory transducer KEGG: bxe:Bxe_B2682 methyl-accepting chemotaxis sensory transducer"
mcp  for:  /note="PFAM: chemotaxis sensory transducer KEGG: rfr:Rfer_3609 methyl-accepting chemotaxis sensory transducer"
mcp  for:  /product="methyl-accepting chemotaxis sensory transducer"
mcp  for:  /product="methyl-accepting chemotaxis sensory transducer"
cheY for:  /note="PFAM: response regulator receiver KEGG: pol:Bpro_1137 response regulator receiver domain protein (CheY-like)"
cheW for:  /note="PFAM: CheW domain protein KEGG: pol:Bpro_1138 CheW-like protein"
mcp  for:  /note="PFAM: chemotaxis sensory transducer KEGG: pol:Bpro_1139 methyl-accepting chemotaxis sensory transducer"
cheA for:  /product="CheA signal transduction histidine kinase"
mcp  for:  /product="methyl-accepting chemotaxis sensory transducer"
mcp  for:  /product="methyl-accepting chemotaxis sensory transducer"
mcp  for:  /product="methyl-accepting chemotaxis sensory transducer"
mcp  for:  /product="methyl-accepting chemotaxis sensory transducer"
mcp  for:  /product="methyl-accepting chemotaxis sensory transducer"
mcp  for:  /product="methyl-accepting chemotaxis sensory transducer"
mcp  for:  /product="methyl-accepting chemotaxis sensory transducer"
mcp  for:  /product="methyl-accepting chemotaxis sensory transducer"
mcp  for:  /product="methyl-accepting chemotaxis sensory transducer"
mcp  for:  /note="KEGG: rfr:Rfer_3937 methyl-accepting chemotaxis sensory transducer"
mcp  for:  /note="PFAM: chemotaxis sensory transducer KEGG: rfr:Rfer_3937 methyl-accepting chemotaxis sensory transducer"
mcp  for:  /product="methyl-accepting chemotaxis sensory transducer with Pas/Pac sensor"
cheA for:  /note="PFAM: ATP-binding region, ATPase domain protein; histidine kinase, HAMP region domain protein; Hpt domain protein KEGG: bcn:Bcen_4298 putative CheA signal transduction histidine kinase"
mcp  for:  /note="KEGG: bur:Bcep18194_B1978 methyl-accepting chemotaxis sensory transducer"
cheY for:  /note="PFAM: response regulator receiver KEGG: bxe:Bxe_B3007 response regulator receiver domain protein(CheY)"
cheY for:  /note="PFAM: response regulator receiver KEGG: mfa:Mfla_1281 response regulator receiver domain protein (CheY-like)"
mcp  for:  /product="methyl-accepting chemotaxis sensory transducer"
mcp  for:  /note="PFAM: chemotaxis sensory transducer KEGG: bpm:BURPS1710b_2139 methyl-accepting chemotaxis protein"
mcp  for:  /note="PFAM: chemotaxis sensory transducer KEGG: bte:BTH_I2374 methyl-accepting chemotaxis protein"
mcp  for:  /product="methyl-accepting chemotaxis sensory transducer"
mcp  for:  /product="methyl-accepting chemotaxis sensory transducer"
mcp  for:  /note="PFAM: chemotaxis sensory transducer KEGG: bte:BTH_I2374 methyl-accepting chemotaxis protein"
mcp  for:  /note="PFAM: chemotaxis sensory transducer; Cache, type 2 domain protein KEGG: gme:Gmet_1078 methyl-accepting chemotaxis sensory transducer"
cheY for:  /note="PFAM: response regulator receiver KEGG: eba:ebD118 CheY-like response regulator domain"
cheW for:  /note="PFAM: CheW domain protein KEGG: rfr:Rfer_1476 CheW protein"
mcp  for:  /note="PFAM: chemotaxis sensory transducer KEGG: rfr:Rfer_2225 methyl-accepting chemotaxis sensory transducer"
cheR for:  /note="PFAM: MCP methyltransferase, CheR-type KEGG: xcv:XCV3024 methylase of chemotaxis methyl-accepting protein"
cheB for:  /note="regulates chemotaxis by demethylation of methyl-accepting chemotaxis proteins"
mcp  for:  /product="methyl-accepting chemotaxis sensory transducer"
cheY for:  /note="PFAM: response regulator receiver KEGG: pol:Bpro_0882 response regulator receiver domain protein (CheY-like)"
mcp  for:  /product="methyl-accepting chemotaxis sensory transducer"
mcp  for:  /product="methyl-accepting chemotaxis sensory transducer with Pas/Pac sensor"
cheB for:  /note="PFAM: CheB methylesterase KEGG: xcv:XCV1330 chemotaxis response regulator protein-glutamate methylesterase"
cheR for:  /note="PFAM: MCP methyltransferase, CheR-type KEGG: xcb:XC_3058 chemotaxis protein"
mcp  for:  /product="methyl-accepting chemotaxis sensory transducer"
mcp  for:  /product="methyl-accepting chemotaxis sensory transducer"
cheB for:  /note="PFAM: CheB methylesterase; response regulator receiver KEGG: rfr:Rfer_0571 response regulator receiver modulated CheB methylesterase"
cheD for:  /product="chemoreceptor glutamine deamidase CheD"
cheR for:  /note="PFAM: MCP methyltransferase, CheR-type; Methyltransferase type 11 KEGG: rfr:Rfer_0569 MCP methyltransferase, CheR-type"
cheW for:  /note="PFAM: CheW domain protein KEGG: rfr:Rfer_0568 CheW protein"
cheA for:  /product="CheA signal transduction histidine kinase"
cheZ for:  /note="PFAM: Chemotaxis phosphatase, CheZ KEGG: rfr:Rfer_3705 chemotaxis phosphatase, CheZ"
mcp  for:  /note="PFAM: chemotaxis sensory transducer KEGG: eca:ECA4335 methyl-accepting chemotaxis protein"
mcp  for:  /note="PFAM: chemotaxis sensory transducer KEGG: eca:ECA4335 methyl-accepting chemotaxis protein"
mcp  for:  /product="methyl-accepting chemotaxis sensory transducer"
mcp  for:  /product="type IV pilus methyl-accepting chemotaxis sensory transducer PilJ"
cheY for:  /note="[T] COG0784 FOG: CheY-like receiver"
cheY for:  /note="[T] COG0784 FOG: CheY-like receiver"
cheY for:  /note="[T] COG0784 FOG: CheY-like receiver"
mcp  for:  /note="[NT] COG0840 Methyl-accepting chemotaxis protein"
mcp  for:  /note="[NT] COG0840 Methyl-accepting chemotaxis protein"
mcp  for:  /product="methyl-accepting chemotaxis protein"
cheY for:  /product="CheY-like receiver protein"
cheY for:  /product="CheY-like receiver protein"
mcp  for:  /product="methyl-accepting chemotaxis protein"
mcp  for:  /product="methyl-accepting chemotaxis protein"
mcp  for:  /product="methyl-accepting chemotaxis protein"
mcp  for:  /product="methyl-accepting chemotaxis protein"
mcp  for:  /product="methyl-accepting chemotaxis protein"
mcp  for:  /product="chemotaxis sensory transducer family protein"
cheV for:  /product="chemotaxis protein CheV"
cheB for:  /gene="cheB-1"
cheD for:  /product="chemoreceptor glutamine deamidase CheD"
cheR for:  /gene="cheR-1"
mcp  for:  /product="methyl-accepting chemotaxis protein"
cheW for:  /gene="cheW-1"
mcp  for:  /product="methyl-accepting chemotaxis protein"
cheA for:  /gene="cheA-1"
cheY for:  /product="chemotaxis protein CheY"
mcp  for:  /product="methyl-accepting chemotaxis protein, putative"
mcp  for:  /product="methyl-accepting chemotaxis protein"
mcp  for:  /product="methyl-accepting chemotaxis protein"
cheY for:  /gene="cheY"
cheZ for:  /gene="cheZ"
cheA for:  /gene="cheA-2"
cheB for:  /gene="cheB-2"
cheW for:  /product="CheW domain-containing protein"
cheW for:  /gene="cheW-2"
mcp  for:  /product="methyl-accepting chemotaxis protein"
mcp  for:  /product="methyl-accepting chemotaxis protein"
mcp  for:  /product="methyl-accepting chemotaxis protein"
mcp  for:  /product="methyl-accepting chemotaxis protein"
mcp  for:  /product="methyl-accepting chemotaxis protein"
mcp  for:  /product="methyl-accepting chemotaxis protein"
mcp  for:  /product="methyl-accepting chemotaxis protein"
mcp  for:  /product="methyl-accepting chemotaxis protein"
mcp  for:  /product="methyl-accepting chemotaxis protein"
mcp  for:  /product="methyl-accepting chemotaxis protein"
cheW for:  /gene="cheW-3"
cheR for:  /gene="cheR-2"
cheB for:  /gene="cheB-3"
mcp  for:  /product="methyl-accepting chemotaxis protein"
mcp  for:  /product="methyl-accepting chemotaxis protein"
mcp  for:  /product="methyl-accepting chemotaxis protein"
mcp  for:  /product="methyl-accepting chemotaxis transducer"
mcp  for:  /product="methyl-accepting chemotaxis protein"
cheR for:  /gene="cheR-3"
cheV for:  /product="CheV"
mcp  for:  /product="methyl-accepting chemotaxis protein"
mcp  for:  /product="methyl-accepting chemotaxis protein"
mcp  for:  /product="methyl-accepting chemotaxis protein"
mcp  for:  /product="methyl-accepting chemotaxis protein"
mcp  for:  /product="methyl-accepting chemotaxis protein"
mcp  for:  /product="methyl-accepting chemotaxis transducer"
cheV for:  /product="chemotaxis protein CheV"
mcp  for:  /product="methyl-accepting chemotaxis protein"
mcp  for:  /product="methyl-accepting chemotaxis protein"
cheX for:  /product="chemotaxis protein CheX"
cheV for:  /product="chemotaxis protein CheV"
mcp  for:  /product="methyl-accepting chemotaxis protein"
mcp  for:  /product="methyl-accepting chemotaxis protein"
mcp  for:  /product="methyl-accepting chemotaxis protein"
mcp  for:  /product="methyl-accepting chemotaxis protein"
mcp  for:  /product="methyl-accepting chemotaxis protein"
mcp  for:  /product="methyl-accepting chemotaxis protein"
mcp  for:  /product="methyl-accepting chemotaxis protein"
mcp  for:  /product="methyl-accepting chemotaxis protein"
mcp  for:  /product="methyl-accepting chemotaxis protein"
mcp  for:  /product="methyl-accepting chemotaxis protein"
mcp  for:  /product="methyl-accepting chemotaxis protein"
mcp  for:  /product="methyl-accepting chemotaxis transducer"
mcp  for:  /product="methyl-accepting chemotaxis protein"
cheV for:  /gene="cheV"
mcp  for:  /product="methyl-accepting chemotaxis transducer"
mcp  for:  /product="methyl-accepting chemotaxis protein"
mcp  for:  /product="methyl-accepting chemotaxis protein"
mcp  for:  /product="methyl-accepting chemotaxis protein"
cheY for:  /gene="cheY"
cheZ for:  /gene="cheZ"
cheA for:  /gene="cheA"
cheB for:  /gene="cheB1"
cheW for:  /gene="cheW"
cheV for:  /gene="cheV"
cheR for:  /gene="cheR"
mcp  for:  /product="methyl-accepting chemotaxis protein"
mcp  for:  /product="methyl-accepting chemotaxis protein"
mcp  for:  /product="methyl-accepting chemotaxis protein"
mcp  for:  /product="methyl-accepting chemotaxis protein"
mcp  for:  /product="methyl-accepting chemotaxis protein"
mcp  for:  /product="methyl-accepting chemotaxis protein"
mcp  for:  /product="methyl-accepting chemotaxis protein"
mcp  for:  /product="methyl-accepting chemotaxis protein"
mcp  for:  /product="methyl-accepting chemotaxis protein"
mcp  for:  /product="methyl-accepting chemotaxis protein"
mcp  for:  /product="methyl-accepting chemotaxis protein"
mcp  for:  /product="methyl-accepting chemotaxis protein"
mcp  for:  /product="methyl-accepting chemotaxis protein"
mcp  for:  /product="methyl-accepting chemotaxis protein"
mcp  for:  /product="methyl-accepting chemotaxis protein"
mcp  for:  /product="methyl-accepting chemotaxis protein"
mcp  for:  /product="methyl-accepting chemotaxis protein"
mcp  for:  /product="methyl-accepting chemotaxis protein"
cheY for:  /gene="cheY"
cheA for:  /gene="cheA"
cheW for:  /gene="cheW"
mcp  for:  /product="methyl-accepting chemotaxis protein"
cheR for:  /gene="cheR"
cheD for:  /gene="cheD"
cheB for:  /gene="cheB"
cheV for:  /gene="cheV"
mcp  for:  /product="chemotaxis sensory transducer family protein"
mcp  for:  /product="methyl-accepting chemotaxis transducer"
mcp  for:  /product="methyl-accepting chemotaxis protein"
cheC for:  /product="CheC-like protein"
mcp  for:  /product="methyl-accepting chemotaxis protein"
mcp  for:  /product="methyl-accepting chemotaxis protein"
mcp  for:  /gene="mcpA"
mcp  for:  /product="methyl-accepting chemotaxis protein"
mcp  for:  /product="methyl-accepting chemotaxis protein"
cheY for:  /product="chemotaxis response regulator"
mcp  for:  /product="methyl-accepting chemotaxis protein"
mcp  for:  /product="methyl-accepting chemotaxis protein"
mcp  for:  /gene="mcpA"
mcp  for:  /product="methyl-accepting chemotaxis protein"
cheY for:  /gene="cheY"
cheA for:  /gene="cheA"
cheR for:  /gene="cheR"
cheB for:  /gene="cheB"
cheY for:  /gene="cheY"
cheD for:  /gene="cheD"
mcp  for:  /product="methyl-accepting chemotaxis protein"
mcp  for:  /gene="mcpA"
mcp  for:  /gene="mcpG"
mcp  for:  /gene="mcpC"
mcp  for:  /gene="mcpV"
mcp  for:  /product="methyl-accepting chemotaxis protein"
cheW for:  /gene="cheW"
mcp  for:  /gene="mcpA"
mcp  for:  /gene="mcpA"
mcp  for:  /gene="mcpA"
cheW for:  /gene="cheW"
cheD for:  /gene="cheD"
cheY for:  /note="PFAM: response regulator receiver KEGG: ppr:PBPRA1218 putative chemotaxis protein CheY"
mcp  for:  /note="KEGG: ssu:SSU05_0545 methyl-accepting chemotaxis protein"
cheW for:  /gene="cheW"
cheB for:  /gene="cheB"
cheR for:  /gene="cheR"
mcp  for:  /function="COG: Methyl-accepting chemotaxis protein"
cheW for:  /note="identified by match to PFAM protein family HMMPF01584 InterPro: CheW-like domain High confidence in function and specificity"
cheY for:  /function="Response regulator containing CheY"
cheY for:  /function="Response regulators consisting of a CheY"
cheY for:  /function="Response regulator consisting of a CheY"
cheR for:  /gene="cheR"
cheB for:  /gene="cheB"
cheY for:  /function="Response regulator containing a CheY"
cheY for:  /function="Response regulators consisting of a CheY"
cheY for:  /function="Response regulators consisting of a CheY"
cheY for:  /function="Response regulator consisting of a CheY"
mcp  for:  /product="chemotaxis sensory transducer family protein"
cheY for:  /function="Response regulator containing CheY"
cheY for:  /function="Response regulator containing a CheY"
cheY for:  /function="Response regulators consisting of a CheY"
mcp  for:  /product="methyl-accepting chemotaxis protein"
mcp  for:  /product="nitrate and nitrite sensing methyl-accepting chemotaxis protein"
mcp  for:  /product="methyl-accepting chemotaxis protein"
mcp  for:  /product="methyl-accepting chemotaxis protein"
mcp  for:  /product="methyl-accepting chemotaxis protein"
mcp  for:  /product="methyl-accepting chemotaxis protein"
mcp  for:  /product="methyl-accepting chemotaxis protein"
mcp  for:  /product="methyl-accepting chemotaxis protein"
cheW for:  /gene="cheW"
cheW for:  /product="cheW-like protein"
cheB for:  /gene="cheB"
cheA for:  /gene="cheA"
cheZ for:  /gene="cheZ"
cheY for:  /gene="cheY"
cheR for:  /gene="cheR"
cheV for:  /gene="cheV"
mcp  for:  /product="methyl-accepting chemotaxis protein"
mcp  for:  /product="methyl-accepting chemotaxis protein"
cheV for:  /gene="cheV"
cheW for:  /product="putative chemotaxis protein, CheW-like"
mcp  for:  /product="methyl-accepting chemotaxis protein"
mcp  for:  /product="methyl-accepting chemotaxis citrate transducer"
mcp  for:  /product="methyl-accepting chemotaxis protein"
mcp  for:  /product="methyl-accepting chemotaxis protein"
mcp  for:  /product="methyl-accepting chemotaxis protein"
cheW for:  /note="PFAM: CheW domain protein KEGG: ppu:PP4990 type IV pili signal transduction protein PilI"
mcp  for:  /note="PFAM: chemotaxis sensory transducer KEGG: pae:PA0411 twitching motility protein PilJ"
cheA for:  /product="CheA signal transduction histidine kinases"
cheY for:  /note="PFAM: response regulator receiver KEGG: pol:Bpro_4150 response regulator receiver domain protein (CheY-like)"
cheW for:  /note="PFAM: response regulator receiver; CheW domain protein KEGG: pae:PA3349 probable chemotaxis protein"
cheR for:  /note="PFAM: MCP methyltransferase, CheR-type; Methyltransferase type 11; Methyltransferase type 12 KEGG: pae:PA3348 probable chemotaxis protein methyltransferase"
cheY for:  /note="PFAM: response regulator receiver KEGG: vpa:VP2231 chemotaxis protein CheY"
cheZ for:  /note="PFAM: Chemotaxis phosphatase, CheZ KEGG: sdn:Sden_1345 chemotaxis phosphatase, CheZ"
cheA for:  /product="CheA signal transduction histidine kinases"
cheB for:  /note="regulates chemotaxis by demethylation of methyl-accepting chemotaxis proteins"
cheW for:  /note="PFAM: CheW domain protein KEGG: ppu:PP4333 CheW domain protein"
cheW for:  /note="PFAM: CheW domain protein KEGG: sde:Sde_2155 flagellar FliF M-ring protein"
mcp  for:  /product="methyl-accepting chemotaxis sensory transducer"
mcp  for:  /note="PFAM: chemotaxis sensory transducer KEGG: bxe:Bxe_A1954 methyl-accepting chemotaxis sensory transducer"
mcp  for:  /note="PFAM: chemotaxis sensory transducer KEGG: bxe:Bxe_A1954 methyl-accepting chemotaxis sensory transducer"
mcp  for:  /product="methyl-accepting chemotaxis sensory transducer"
cheY for:  /note="PFAM: response regulator receiver KEGG: pol:Bpro_4150 response regulator receiver domain protein (CheY-like)"
mcp  for:  /note="PFAM: protein of unknown function DUF1078 domain protein KEGG: sdn:Sden_1776 conserved hypothetical methyl-accepting chemotaxis protein"
cheY for:  /note="TIGRFAM: phosphoribosylformimino-5-aminoimidazole carboxamide ribotide isomerase PFAM: histidine biosynthesis KEGG: sde:Sde_0489 response regulator receiver domain protein (CheY-like)"
mcp  for:  /note="PFAM: chemotaxis sensory transducer KEGG: tte:TTE1777 methyl-accepting chemotaxis protein"
cheX for:  /note="PFAM: CheC domain protein KEGG: cac:CAC0586 CheX protein (uncharacterized ORF in chemotaxis operon)"
cheY for:  /note="PFAM: response regulator receiver KEGG: cac:CAC0585 N-terminal CheY reciever domain fused to C-terminal uncharacterized CheX-like domain"
mcp  for:  /product="methyl-accepting chemotaxis sensory transducer"
mcp  for:  /product="methyl-accepting chemotaxis sensory transducer"
mcp  for:  /product="methyl-accepting chemotaxis sensory transducer"
cheC for:  /note="TIGRFAM: flagellar motor switch protein FliN PFAM: surface presentation of antigens (SPOA) protein KEGG: tte:TTE1429 chemotaxis protein CheC, inhibitor of MCP methylation"
mcp  for:  /product="methyl-accepting chemotaxis sensory transducer"
mcp  for:  /note="PFAM: chemotaxis sensory transducer KEGG: ctc:CTC00703 methyl-accepting chemotaxis-like protein"
mcp  for:  /product="methyl-accepting chemotaxis sensory transducer"
mcp  for:  /note="PFAM: chemotaxis sensory transducer KEGG: tte:TTE0646 methyl-accepting chemotaxis protein"
mcp  for:  /product="methyl-accepting chemotaxis sensory transducer"
mcp  for:  /product="methyl-accepting chemotaxis sensory transducer"
mcp  for:  /product="methyl-accepting chemotaxis sensory transducer"
mcp  for:  /product="methyl-accepting chemotaxis sensory transducer"
mcp  for:  /note="PFAM: extracellular solute-binding protein, family 5; chemotaxis sensory transducer KEGG: sth:STH128 oligopeptide ABC transporter substrate-binding protein"
cheR for:  /note="PFAM: MCP methyltransferase, CheR-type KEGG: cth:Cthe_0717 MCP methyltransferase, CheR-type"
cheD for:  /product="chemoreceptor glutamine deamidase CheD"
cheC for:  /note="PFAM: CheC domain protein KEGG: tte:TTE1415 Chemotaxis protein CheC, inhibitor of MCP methylation"
cheW for:  /note="PFAM: CheW domain protein KEGG: cth:Cthe_0491 CheW protein"
cheA for:  /product="CheA signal transduction histidine kinase"
cheB for:  /note="PFAM: CheB methylesterase; response regulator receiver KEGG: cth:Cthe_0489 response regulator receiver modulated CheB methylesterase"
cheW for:  /note="PFAM: response regulator receiver; CheW domain protein KEGG: bha:BH2262 modulation of CheA activity in response to attractants (chemotaxis protein)"
cheY for:  /note="PFAM: helix-turn-helix- domain containing protein, AraC type; response regulator receiver KEGG: tte:TTE0288 CheY-like receiver domains"
mcp  for:  /product="methyl-accepting chemotaxis sensory transducer"
mcp  for:  /product="methyl-accepting chemotaxis sensory transducer"
mcp  for:  /note="PFAM: chemotaxis sensory transducer KEGG: dsy:DSY0999 hypothetical protein"
cheW for:  /note="PFAM: CheW domain protein KEGG: chy:CHY_1030 chemotaxis protein CheW"
cheY for:  /note="PFAM: response regulator receiver; YcbB domain KEGG: tte:TTE1203 CheY-like receiver domains"
mcp  for:  /note="PFAM: chemotaxis sensory transducer KEGG: mba:Mbar_A0989 methyl-accepting chemotaxis protein"
mcp  for:  /note="PFAM: chemotaxis sensory transducer KEGG: chy:CHY_1296 methyl-accepting chemotaxis protein"
mcp  for:  /note="KEGG: pab:PAB1336 methyl-accepting chemotaxis protein"
mcp  for:  /product="methyl-accepting chemotaxis sensory transducer"
mcp  for:  /note="PFAM: chemotaxis sensory transducer KEGG: cac:CAC0432 methyl-accepting chemotaxis protein"
cheW for:  /note="PFAM: CheW domain protein KEGG: chy:CHY_0966 chemotaxis protein CheW"
mcp  for:  /product="methyl-accepting chemotaxis sensory transducer"
mcp  for:  /product="methyl-accepting chemotaxis sensory transducer"
mcp  for:  /note="PFAM: chemotaxis sensory transducer KEGG: bld:BLi00758 YfmS"
mcp  for:  /product="methyl-accepting chemotaxis sensory transducer"
mcp  for:  /product="methyl-accepting chemotaxis sensory transducer"
mcp  for:  /note="PFAM: chemotaxis sensory transducer KEGG: amt:Amet_0043 methyl-accepting chemotaxis sensory transducer"
mcp  for:  /product="methyl-accepting chemotaxis sensory transducer"
mcp  for:  /product="methyl-accepting chemotaxis sensory transducer with Cache sensor"
mcp  for:  /product="methyl-accepting chemotaxis sensory transducer with Cache sensor"
mcp  for:  /product="methyl-accepting chemotaxis sensory transducer with Cache sensor"
mcp  for:  /product="methyl-accepting chemotaxis sensory transducer"
mcp  for:  /note="PFAM: chemotaxis sensory transducer KEGG: ctc:CTC01155 methyl-accepting chemotaxis protein"
mcp  for:  /note="PFAM: chemotaxis sensory transducer KEGG: tte:TTE0646 methyl-accepting chemotaxis protein"
mcp  for:  /note="PFAM: chemotaxis sensory transducer KEGG: mba:Mbar_A0989 methyl-accepting chemotaxis protein"
mcp  for:  /note="PFAM: chemotaxis sensory transducer KEGG: cbo:CBO1558 methyl-accepting chemotaxis protein"
mcp  for:  /note="PFAM: chemotaxis sensory transducer KEGG: bcz:BCZK1024 methyl-accepting chemotaxis protein"
cheW for:  /note="PFAM: CheW domain protein KEGG: chy:CHY_0966 chemotaxis protein CheW"
cheC for:  /note="PFAM: CheC domain protein KEGG: dsy:DSY1175 hypothetical protein"
cheB for:  /note="PFAM: CheB methylesterase; response regulator receiver KEGG: amt:Amet_2699 response regulator receiver modulated CheB methylesterase"
cheA for:  /product="CheA signal transduction histidine kinase"
cheW for:  /note="PFAM: CheW domain protein KEGG: cth:Cthe_0491 CheW protein"
cheC for:  /note="PFAM: CheC domain protein KEGG: cth:Cthe_0492 CheC, inhibitor of MCP methylation"
cheD for:  /product="chemoreceptor glutamine deamidase CheD"
cheR for:  /note="PFAM: MCP methyltransferase CheR-type KEGG: cth:Cthe_0717 MCP methyltransferase, CheR-type"
cheY for:  /note="KEGG: gtn:GTNG_2767 predicted diverged CheY-domain"
cheW for:  /note="PFAM: response regulator receiver; CheW domain protein KEGG: bha:BH2262 modulation of CheA activity in response to attractants (chemotaxis protein)"
mcp  for:  /product="methyl-accepting chemotaxis sensory transducer"
mcp  for:  /note="PFAM: chemotaxis sensory transducer; Heme NO binding domain protein KEGG: tte:TTE0680 methyl-accepting chemotaxis protein"
mcp  for:  /product="methyl-accepting chemotaxis sensory transducer"
mcp  for:  /product="methyl-accepting chemotaxis sensory transducer with Cache sensor"
mcp  for:  /product="methyl-accepting chemotaxis sensory transducer with Cache sensor"
mcp  for:  /product="methyl-accepting chemotaxis sensory transducer"
mcp  for:  /product="methyl-accepting chemotaxis sensory transducer with Cache sensor"
mcp  for:  /product="methyl-accepting chemotaxis sensory transducer with Cache sensor"
mcp  for:  /note="PFAM: chemotaxis sensory transducer KEGG: cbo:CBO0693 methyl-accepting chemotaxis protein"
mcp  for:  /note="COG0840, Tar, Methyl-accepting chemotaxis protein [Cell motility and secretion / Signal transduction mechanisms]"
mcp  for:  /note="COG0840, Tar, Methyl-accepting chemotaxis protein [Cell motility and secretion / Signal transduction mechanisms]"
cheY for:  /product="chemotaxis protein CheY"
cheA for:  /note="COG0643, CheA, Chemotaxis protein histidine kinase and related kinases [Cell motility and secretion / Signal transduction mechanisms]"
cheW for:  /note="COG0835, CheW, Chemotaxis signal transduction protein [Cell motility and secretion / Signal transduction mechanisms]"
cheD for:  /note="COG1871, CheD, Chemotaxis protein; stimulates methylation of MCP proteins [Cell motility and secretion / Signal transduction mechanisms]"
cheB for:  /note="COG2201, CheB, Chemotaxis response regulator containing a CheY-like receiver domain and a methylesterase domain [Cell motility and secretion / Signal transduction mechanisms]"
mcp  for:  /note="COG0840, Tar, Methyl-accepting chemotaxis protein [Cell motility and secretion / Signal transduction mechanisms]"
cheC for:  /note="COG1406, COG1406, Predicted inhibitor of MCP methylation, like protein of CheC [Cell motility and secretion]"
mcp  for:  /product="methyl-accepting chemotaxis sensory transducer"
cheY for:  /note="COG0784, CheY, FOG: CheY-like receiver [Signal transduction mechanisms]"
mcp  for:  /note="COG0840, Tar, Methyl-accepting chemotaxis protein [Cell motility and secretion / Signal transduction mechanisms]"
mcp  for:  /note="COG0840, Tar, Methyl-accepting chemotaxis protein [Cell motility and secretion / Signal transduction mechanisms]"
mcp  for:  /note="COG0840, Tar, Methyl-accepting chemotaxis protein [Cell motility and secretion / Signal transduction mechanisms]"
cheW for:  /note="COG0835, CheW, Chemotaxis signal transduction protein [Cell motility and secretion / Signal transduction mechanisms]"
cheC for:  /note="COG1776, CheC, Chemotaxis protein CheC, inhibitor of MCP methylation [Cell motility and secretion / Signal transduction mechanisms]"
cheY for:  /product="chemotaxis protein CheY/response regulator receiver domain protein"
mcp  for:  /note="COG0840, Tar, Methyl-accepting chemotaxis protein [Cell motility and secretion / Signal transduction mechanisms]"
cheB for:  /product="Response regulator CheB (receptor modification enzyme, protein-glutamate methylesterase)"
cheY for:  /product="CheY-like receiver protein"
cheY for:  /note="COG0784, CheY, FOG: CheY-like receiver [Signal transduction mechanisms]"
cheY for:  /note="COG0784, CheY, FOG: CheY-like receiver [Signal transduction mechanisms]"
cheW for:  /note="COG0835, CheW, Chemotaxis signal transduction protein [Cell motility and secretion / Signal transduction mechanisms]"
cheW for:  /product="CheW protein"
cheB for:  /note="COG2201, CheB, Chemotaxis response regulator containing a CheY-like receiver domain and a methylesterase domain [Cell motility and secretion / Signal transduction mechanisms]"
cheA for:  /note="COG0643, CheA, Chemotaxis protein histidine kinase and related kinases [Cell motility and secretion / Signal transduction mechanisms]"
cheZ for:  /note="COG3143, CheZ, Chemotaxis protein [Cell motility and secretion / Signal transduction mechanisms]"
cheY for:  /product="chemotaxis protein CheY"
cheR for:  /note="COG1352, CheR, Methylase of chemotaxis methyl-accepting proteins [Cell motility and secretion / Signal transduction mechanisms]"
cheW for:  /note="COG0835, CheW, Chemotaxis signal transduction protein [Cell motility and secretion / Signal transduction mechanisms]"
mcp  for:  /note="COG0840, Tar, Methyl-accepting chemotaxis protein [Cell motility and secretion / Signal transduction mechanisms]"
cheC for:  /note="COG1776, CheC, Chemotaxis protein CheC, inhibitor of MCP methylation [Cell motility and secretion / Signal transduction mechanisms]"
mcp  for:  /note="COG0840, Tar, Methyl-accepting chemotaxis protein [Cell motility and secretion / Signal transduction mechanisms]"
cheY for:  /product="Response regulator receiver domain protein (CheY)"
cheA for:  /note="COG0643, CheA, Chemotaxis protein histidine kinase and related kinases [Cell motility and secretion / Signal transduction mechanisms]"
cheY for:  /product="chemotaxis protein CheY"
cheR for:  /note="COG1352, CheR, Methylase of chemotaxis methyl-accepting proteins [Cell motility and secretion / Signal transduction mechanisms]"
cheB for:  /note="COG2201, CheB, Chemotaxis response regulator containing a CheY-like receiver domain and a methylesterase domain [Cell motility and secretion / Signal transduction mechanisms]"
cheW for:  /note="COG0835, CheW, Chemotaxis signal transduction protein [Cell motility and secretion / Signal transduction mechanisms]"
mcp  for:  /note="COG0840, Tar, Methyl-accepting chemotaxis protein [Cell motility and secretion / Signal transduction mechanisms]"
cheB for:  /product="putative response regulator with Chemotaxis-specific methylesterase domain"
mcp  for:  /note="COG0840, Tar, Methyl-accepting chemotaxis protein [Cell motility and secretion / Signal transduction mechanisms]"
mcp  for:  /note="COG0840, Tar, Methyl-accepting chemotaxis protein [Cell motility and secretion / Signal transduction mechanisms]"
mcp  for:  /note="COG0840, Tar, Methyl-accepting chemotaxis protein [Cell motility and secretion / Signal transduction mechanisms]"
cheC for:  /note="COG1776, CheC, Chemotaxis protein CheC, inhibitor of MCP methylation [Cell motility and secretion / Signal transduction mechanisms]"
mcp  for:  /note="COG0840, Tar, Methyl-accepting chemotaxis protein [Cell motility and secretion / Signal transduction mechanisms]"
mcp  for:  /note="COG0840, Tar, Methyl-accepting chemotaxis protein [Cell motility and secretion / Signal transduction mechanisms]"
mcp  for:  /note="COG0840, Tar, Methyl-accepting chemotaxis protein [Cell motility and secretion / Signal transduction mechanisms]"
cheY for:  /product="Nitrate/nitrite response regulator (CheY, HTH domain)"
cheW for:  /product="CheW protein"
mcp  for:  /product="chemotaxis sensory transducer"
cheA for:  /product="CheA Signal transduction histidine Kinases (STHK)"
cheA for:  /product="CheA Signal transduction histidine Kinases (STHK)"
mcp  for:  /product="chemotaxis sensory transducer"
cheW for:  /product="CheW protein"
cheY for:  /product="response regulator receiver (CheY) and GAF domain-containing protein"
cheW for:  /product="CheW protein"
mcp  for:  /product="chemotaxis sensory transducer, phytochrome sensor"
cheA for:  /product="CheA Signal transduction histidine Kinases (STHK)"
cheR for:  /product="MCP methyltransferase, CheR-type"
cheB for:  /product="CheB methylesterase"
cheY for:  /note="PFAM: response regulator receiver KEGG: ade:Adeh_0101 response regulator receiver domain protein (CheY-like)"
cheY for:  /note="PFAM: response regulator receiver KEGG: ade:Adeh_0144 response regulator receiver domain protein (CheY-like)"
cheY for:  /note="PFAM: response regulator receiver KEGG: ade:Adeh_3975 response regulator receiver domain protein (CheY-like)"
cheW for:  /note="PFAM: CheW domain protein KEGG: ade:Adeh_3955 CheW protein"
cheR for:  /note="PFAM: MCP methyltransferase CheR-type; Tetratricopeptide TPR_4; Tetratricopeptide TPR_2 repeat protein; Methyltransferase type 12 KEGG: mxa:MXAN_2682 chemotaxis protein methyltransferase CheR"
cheY for:  /note="PFAM: response regulator receiver KEGG: mxa:MXAN_2684 response regulator CheY4"
cheW for:  /note="PFAM: CheW domain protein KEGG: mxa:MXAN_2685 chemotaxis protein CheW"
cheA for:  /product="CheA signal transduction histidine kinase"
cheB for:  /note="PFAM: CheB methylesterase; response regulator receiver KEGG: ade:Adeh_0614 response regulator receiver (CheY-like) modulated CheB methylesterase"
cheR for:  /note="PFAM: MCP methyltransferase CheR-type KEGG: ava:Ava_4781 MCP methyltransferase, CheR-type"
mcp  for:  /note="PFAM: chemotaxis sensory transducer KEGG: mxa:MXAN_2683 methyl accepting chemotaxis protein"
cheY for:  /note="PFAM: response regulator receiver KEGG: ade:Adeh_0572 response regulator receiver domain protein (CheY-like)"
cheY for:  /note="PFAM: response regulator receiver KEGG: ade:Adeh_0582 response regulator receiver domain protein (CheY-like)"
cheB for:  /note="PFAM: CheB methylesterase; response regulator receiver KEGG: ade:Adeh_0600 response regulator receiver (CheY-like) modulated CheB methylesterase"
cheR for:  /note="PFAM: MCP methyltransferase CheR-type KEGG: ade:Adeh_0601 MCP methyltransferase, CheR-type"
cheW for:  /note="PFAM: CheW domain protein KEGG: ade:Adeh_0602 CheW protein"
cheA for:  /product="CheA signal transduction histidine kinase"
cheD for:  /note="stimulates methylation of MCP proteins; PFAM: CheD family protein KEGG: ade:Adeh_0604 CheD, stimulates methylation of MCP proteins"
cheY for:  /note="PFAM: response regulator receiver KEGG: ade:Adeh_0606 response regulator receiver domain protein (CheY-like)"
cheY for:  /note="PFAM: response regulator receiver KEGG: ade:Adeh_0609 response regulator receiver domain protein (CheY-like)"
cheW for:  /note="PFAM: CheW domain protein KEGG: ade:Adeh_0610 CheW protein"
cheW for:  /note="PFAM: CheW domain protein KEGG: ade:Adeh_0611 hypothetical protein"
mcp  for:  /note="PFAM: chemotaxis sensory transducer KEGG: ade:Adeh_0612 methyl-accepting chemotaxis sensory transducer"
cheA for:  /product="CheA signal transduction histidine kinase"
cheB for:  /note="PFAM: CheB methylesterase; response regulator receiver KEGG: ade:Adeh_0614 response regulator receiver (CheY-like) modulated CheB methylesterase"
cheR for:  /note="PFAM: MCP methyltransferase CheR-type; TPR repeat-containing protein; Tetratricopeptide TPR_2 repeat protein; Methyltransferase type 12 SMART: Tetratricopeptide domain protein KEGG: ade:Adeh_0615 chemotaxis protein methyltransferase CheR"
cheY for:  /note="PFAM: response regulator receiver KEGG: ade:Adeh_0616 response regulator receiver domain protein (CheY-like)"
cheY for:  /note="PFAM: response regulator receiver KEGG: ade:Adeh_0776 response regulator receiver domain protein (CheY-like)"
mcp  for:  /product="methyl-accepting chemotaxis sensory transducer"
cheY for:  /note="PFAM: response regulator receiver; General secretory system II protein E domain protein; Tetratricopeptide TPR_2 repeat protein SMART: Tetratricopeptide domain protein KEGG: ade:Adeh_0873 response regulator receiver domain protein (CheY-like)"
cheY for:  /note="PFAM: response regulator receiver KEGG: ade:Adeh_0967 response regulator receiver domain protein (CheY-like)"
cheY for:  /note="PFAM: response regulator receiver KEGG: ade:Adeh_1095 response regulator receiver domain protein (CheY-like)"
cheY for:  /note="PFAM: response regulator receiver KEGG: ade:Adeh_1119 response regulator receiver domain protein (CheY-like)"
cheY for:  /note="PFAM: response regulator receiver KEGG: ade:Adeh_4116 response regulator receiver domain protein (CheY-like)"
cheW for:  /note="KEGG: ade:Adeh_2392 CheW-like protein"
cheY for:  /note="PFAM: response regulator receiver KEGG: ade:Adeh_2391 response regulator receiver domain protein (CheY-like)"
cheY for:  /note="PFAM: response regulator receiver KEGG: ade:Adeh_2380 response regulator receiver domain protein (CheY-like)"
cheY for:  /note="PFAM: response regulator receiver KEGG: ade:Adeh_2344 response regulator receiver domain protein (CheY-like)"
cheY for:  /note="PFAM: response regulator receiver KEGG: ade:Adeh_0017 response regulator receiver domain protein (CheY-like)"
cheY for:  /note="PFAM: response regulator receiver KEGG: ade:Adeh_1989 response regulator receiver domain protein (CheY-like)"
cheY for:  /note="PFAM: response regulator receiver KEGG: ade:Adeh_1986 response regulator receiver domain protein (CheY-like)"
cheY for:  /note="PFAM: response regulator receiver KEGG: pol:Bpro_4150 response regulator receiver domain protein (CheY-like)"
cheY for:  /note="PFAM: response regulator receiver KEGG: ade:Adeh_1598 response regulator receiver domain protein (CheY-like)"
cheW for:  /note="PFAM: CheW domain protein KEGG: mxa:MXAN_6947 putative chemotaxis protein, CheW"
cheR for:  /note="PFAM: MCP methyltransferase CheR-type; Tetratricopeptide TPR_4; Tetratricopeptide TPR_2 repeat protein KEGG: ade:Adeh_1196 MCP methyltransferase, CheR-type"
cheW for:  /note="PFAM: CheW domain protein KEGG: ade:Adeh_1195 CheW protein"
mcp  for:  /product="methyl-accepting chemotaxis sensory transducer"
cheA for:  /product="CheA signal transduction histidine kinase"
cheB for:  /note="PFAM: CheB methylesterase; response regulator receiver KEGG: mxa:MXAN_6952 protein-glutamate methylesterase"
cheB for:  /note="PFAM: CheB methylesterase; response regulator receiver KEGG: ade:Adeh_0614 response regulator receiver (CheY-like) modulated CheB methylesterase"
cheA for:  /product="CheA signal transduction histidine kinase"
mcp  for:  /note="PFAM: chemotaxis sensory transducer KEGG: nmu:Nmul_A0332 methyl-accepting chemotaxis sensory transducer"
cheW for:  /note="PFAM: CheW domain protein"
cheR for:  /note="PFAM: MCP methyltransferase CheR-type; TPR repeat-containing protein; Methyltransferase type 11; Methyltransferase type 12 SMART: Tetratricopeptide domain protein KEGG: mag:amb1963 chemotaxis protein methyltransferase CheR"
cheW for:  /note="PFAM: CheW domain protein KEGG: gsu:GSU2220 chemotaxis protein CheW"
cheY for:  /note="PFAM: response regulator receiver KEGG: ade:Adeh_4142 response regulator receiver domain protein (CheY-like)"
mcp  for:  /product="methyl-accepting chemotaxis sensory transducer"
cheY for:  /note="PFAM: response regulator receiver KEGG: ade:Adeh_1328 response regulator receiver domain protein (CheY-like)"
cheY for:  /note="PFAM: peptidylprolyl isomerase FKBP-type KEGG: ade:Adeh_1220 response regulator receiver domain protein (CheY-like)"
cheY for:  /note="PFAM: response regulator receiver KEGG: ade:Adeh_2635 response regulator receiver domain protein (CheY-like)"
cheY for:  /note="PFAM: response regulator receiver KEGG: ade:Adeh_2803 response regulator receiver domain protein (CheY-like)"
mcp  for:  /product="methyl-accepting chemotaxis sensory transducer"
cheY for:  /note="KEGG: ade:Adeh_4142 response regulator receiver domain protein (CheY-like)"
cheY for:  /note="PFAM: response regulator receiver KEGG: ade:Adeh_3844 response regulator receiver domain protein (CheY-like)"
cheY for:  /note="PFAM: response regulator receiver KEGG: ade:Adeh_0967 response regulator receiver domain protein (CheY-like)"
mcp  for:  /note="PFAM: chemotaxis sensory transducer KEGG: ade:Adeh_3401 methyl-accepting chemotaxis sensory transducer"
cheB for:  /note="PFAM: CheB methylesterase; response regulator receiver KEGG: ade:Adeh_1192 response regulator receiver (CheY-like) modulated CheB methylesterase"
cheA for:  /product="CheA signal transduction histidine kinase"
cheW for:  /note="PFAM: CheW domain protein KEGG: mxa:MXAN_2685 chemotaxis protein CheW"
cheY for:  /note="PFAM: response regulator receiver KEGG: mxa:MXAN_2684 response regulator CheY4"
mcp  for:  /product="methyl-accepting chemotaxis sensory transducer"
cheW for:  /note="PFAM: CheW domain protein KEGG: ade:Adeh_3955 CheW protein"
mcp  for:  /product="methyl-accepting chemotaxis sensory transducer"
cheY for:  /note="PFAM: response regulator receiver KEGG: ade:Adeh_0984 response regulator receiver domain protein (CheY-like)"
cheY for:  /note="PFAM: TPR repeat-containing protein; response regulator receiver; Tetratricopeptide TPR_4; Tetratricopeptide TPR_2 repeat protein SMART: Tetratricopeptide domain protein KEGG: ade:Adeh_3688 response regulator receiver domain protein (CheY-like)"
mcp  for:  /product="methyl-accepting chemotaxis sensory transducer"
cheY for:  /note="PFAM: response regulator receiver KEGG: ade:Adeh_3745 response regulator receiver domain protein (CheY-like)"
cheY for:  /note="PFAM: response regulator receiver KEGG: ade:Adeh_3844 response regulator receiver domain protein (CheY-like)"
cheY for:  /note="KEGG: ade:Adeh_0416 response regulator receiver domain protein (CheY-like)"
cheY for:  /note="PFAM: response regulator receiver KEGG: ade:Adeh_4116 response regulator receiver domain protein (CheY-like)"
cheY for:  /note="PFAM: response regulator receiver KEGG: ade:Adeh_4142 response regulator receiver domain protein (CheY-like)"
cheY for:  /note="PFAM: response regulator receiver; type IV pilus assembly PilZ KEGG: ade:Adeh_4201 response regulator receiver domain protein (CheY-like)"
cheY for:  /note="PFAM: response regulator receiver; type IV pilus assembly PilZ KEGG: ade:Adeh_4213 response regulator receiver domain protein (CheY-like)"
cheY for:  /note="PFAM: response regulator receiver KEGG: ade:Adeh_4262 response regulator receiver domain protein (CheY-like)"
cheC for:  /note="PFAM: CheC domain protein KEGG: ade:Adeh_4315 CheC, inhibitor of MCP methylation"
cheA for:  /product="CheA signal transduction histidine kinase"
cheY for:  /note="PFAM: response regulator receiver KEGG: ade:Adeh_4317 response regulator receiver domain protein (CheY-like)"
cheW for:  /note="PFAM: CheW domain protein KEGG: ade:Adeh_4318 CheW protein"
mcp  for:  /product="methyl-accepting chemotaxis sensory transducer"
cheY for:  /note="KEGG: ade:Adeh_0017 response regulator receiver domain protein (CheY-like)"
mcp  for:  /product="methyl-accepting chemotaxis sensory transducer"
mcp  for:  /product="methyl-accepting chemotaxis sensory transducer"
cheA for:  /product="putative CheA signal transduction histidine kinase"
cheY for:  /note="PFAM: response regulator receiver KEGG: ade:Adeh_0101 response regulator receiver domain protein (CheY-like)"
cheY for:  /note="PFAM: response regulator receiver KEGG: ade:Adeh_0144 response regulator receiver domain protein (CheY-like)"
mcp  for:  /product="methyl-accepting chemotaxis sensory transducer"
cheY for:  /note="PFAM: response regulator receiver KEGG: ade:Adeh_0416 response regulator receiver domain protein (CheY-like)"
cheY for:  /note="PFAM: response regulator receiver KEGG: ade:Adeh_0572 response regulator receiver domain protein (CheY-like)"
cheY for:  /note="PFAM: response regulator receiver KEGG: ade:Adeh_0582 response regulator receiver domain protein (CheY-like)"
cheB for:  /note="PFAM: CheB methylesterase; response regulator receiver KEGG: ade:Adeh_0600 response regulator receiver (CheY-like) modulated CheB methylesterase"
cheR for:  /note="PFAM: MCP methyltransferase CheR-type KEGG: ade:Adeh_0601 MCP methyltransferase, CheR-type"
cheW for:  /note="PFAM: CheW domain protein KEGG: ade:Adeh_0602 CheW protein"
cheA for:  /product="CheA signal transduction histidine kinase"
cheD for:  /note="PFAM: CheD family protein KEGG: ade:Adeh_0604 CheD, stimulates methylation of MCP proteins"
cheY for:  /note="PFAM: response regulator receiver KEGG: ade:Adeh_0606 response regulator receiver domain protein (CheY-like)"
cheY for:  /note="PFAM: response regulator receiver KEGG: ade:Adeh_0609 response regulator receiver domain protein (CheY-like)"
cheW for:  /note="PFAM: CheW domain protein KEGG: ade:Adeh_0610 CheW protein"
mcp  for:  /note="PFAM: chemotaxis sensory transducer KEGG: ade:Adeh_0612 methyl-accepting chemotaxis sensory transducer"
cheA for:  /product="CheA signal transduction histidine kinase"
cheB for:  /note="PFAM: CheB methylesterase; response regulator receiver KEGG: ade:Adeh_0614 response regulator receiver (CheY-like) modulated CheB methylesterase"
cheR for:  /note="PFAM: MCP methyltransferase CheR-type; TPR repeat-containing protein; Tetratricopeptide TPR_2 repeat protein; Methyltransferase type 12 SMART: Tetratricopeptide domain protein KEGG: ade:Adeh_0615 MCP methyltransferase, CheR-type"
cheY for:  /note="PFAM: response regulator receiver KEGG: ade:Adeh_0616 response regulator receiver domain protein (CheY-like)"
mcp  for:  /product="methyl-accepting chemotaxis sensory transducer"
cheY for:  /note="PFAM: response regulator receiver KEGG: ade:Adeh_0776 response regulator receiver domain protein (CheY-like)"
cheY for:  /note="PFAM: response regulator receiver; General secretory system II protein E domain protein; Tetratricopeptide TPR_2 repeat protein KEGG: ade:Adeh_0873 response regulator receiver domain protein (CheY-like)"
cheY for:  /note="PFAM: response regulator receiver KEGG: ade:Adeh_0967 response regulator receiver domain protein (CheY-like)"
cheY for:  /note="PFAM: response regulator receiver KEGG: ade:Adeh_1095 response regulator receiver domain protein (CheY-like)"
cheY for:  /note="PFAM: response regulator receiver KEGG: ade:Adeh_1119 response regulator receiver domain protein (CheY-like)"
mcp  for:  /product="methyl-accepting chemotaxis sensory transducer"
cheY for:  /note="PFAM: response regulator receiver KEGG: ade:Adeh_2593 response regulator receiver domain protein (CheY-like)"
cheY for:  /note="PFAM: response regulator receiver KEGG: ade:Adeh_2538 response regulator receiver domain protein (CheY-like)"
cheY for:  /note="PFAM: response regulator receiver KEGG: ade:Adeh_3134 response regulator receiver domain protein (CheY-like)"
cheW for:  /note="PFAM: CheW domain protein KEGG: ade:Adeh_2392 CheW-like protein"
cheY for:  /note="PFAM: response regulator receiver KEGG: ade:Adeh_2391 response regulator receiver domain protein (CheY-like)"
cheY for:  /note="PFAM: response regulator receiver KEGG: ade:Adeh_2380 response regulator receiver domain protein (CheY-like)"
cheY for:  /note="PFAM: response regulator receiver KEGG: ade:Adeh_2344 response regulator receiver domain protein (CheY-like)"
mcp  for:  /product="methyl-accepting chemotaxis sensory transducer"
cheW for:  /note="PFAM: CheW domain protein KEGG: ade:Adeh_2186 CheW protein"
cheY for:  /note="PFAM: response regulator receiver KEGG: ade:Adeh_1989 response regulator receiver domain protein (CheY-like)"
cheY for:  /note="KEGG: ade:Adeh_1986 response regulator receiver domain protein (CheY-like)"
cheY for:  /note="PFAM: response regulator receiver KEGG: ade:Adeh_1598 response regulator receiver domain protein (CheY-like)"
mcp  for:  /product="methyl-accepting chemotaxis sensory transducer"
cheB for:  /note="PFAM: CheB methylesterase; response regulator receiver KEGG: ade:Adeh_1383 response regulator receiver (CheY-like) modulated CheB methylesterase"
cheR for:  /note="PFAM: MCP methyltransferase CheR-type KEGG: ade:Adeh_1382 MCP methyltransferase, CheR-type"
cheW for:  /note="PFAM: CheW domain protein KEGG: ade:Adeh_1381 CheW protein"
mcp  for:  /product="methyl-accepting chemotaxis sensory transducer"
cheA for:  /product="CheA signal transduction histidine kinase"
cheY for:  /note="PFAM: response regulator receiver KEGG: ade:Adeh_1378 response regulator receiver domain protein (CheY-like)"
mcp  for:  /note="KEGG: ade:Adeh_1376 methyl-accepting chemotaxis sensory transducer"
cheW for:  /note="PFAM: CheW domain protein KEGG: ade:Adeh_1375 CheW protein"
mcp  for:  /product="methyl-accepting chemotaxis sensory transducer"
cheB for:  /note="PFAM: CheB methylesterase; response regulator receiver KEGG: ade:Adeh_1373 response regulator receiver (CheY-like) modulated CheB methylesterase"
cheD for:  /note="PFAM: CheD family protein KEGG: ade:Adeh_1372 CheD, stimulates methylation of MCP proteins"
cheR for:  /note="PFAM: MCP methyltransferase CheR-type KEGG: ade:Adeh_1371 MCP methyltransferase, CheR-type"
cheA for:  /product="CheA signal transduction histidine kinase"
cheY for:  /note="PFAM: response regulator receiver KEGG: ade:Adeh_1368 response regulator receiver domain protein (CheY-like)"
cheY for:  /note="PFAM: response regulator receiver KEGG: ade:Adeh_1328 response regulator receiver domain protein (CheY-like)"
cheY for:  /note="PFAM: peptidylprolyl isomerase FKBP-type KEGG: ade:Adeh_1220 response regulator receiver domain protein (CheY-like)"
cheA for:  /product="putative CheA signal transduction histidine kinase"
cheR for:  /note="PFAM: MCP methyltransferase CheR-type; Tetratricopeptide TPR_4; Methyltransferase type 12 KEGG: ade:Adeh_1196 MCP methyltransferase, CheR-type"
cheW for:  /note="PFAM: CheW domain protein KEGG: ade:Adeh_1195 CheW protein"
mcp  for:  /product="methyl-accepting chemotaxis sensory transducer"
cheA for:  /product="CheA signal transduction histidine kinase"
cheB for:  /note="PFAM: CheB methylesterase; response regulator receiver KEGG: ade:Adeh_1192 response regulator receiver (CheY-like) modulated CheB methylesterase"
cheY for:  /note="PFAM: response regulator receiver KEGG: ade:Adeh_2635 response regulator receiver domain protein (CheY-like)"
cheY for:  /note="PFAM: response regulator receiver KEGG: ade:Adeh_2729 response regulator receiver domain protein (CheY-like)"
cheB for:  /note="PFAM: CheB methylesterase; response regulator receiver KEGG: ade:Adeh_2730 response regulator receiver (CheY-like) modulated CheB methylesterase"
cheR for:  /note="PFAM: MCP methyltransferase CheR-type KEGG: ade:Adeh_2731 MCP methyltransferase, CheR-type"
cheW for:  /note="PFAM: CheW domain protein KEGG: ade:Adeh_2733 CheW protein"
cheW for:  /note="PFAM: CheW domain protein KEGG: ade:Adeh_2734 CheW protein"
cheA for:  /product="CheA signal transduction histidine kinase"
cheY for:  /note="PFAM: response regulator receiver KEGG: ade:Adeh_2803 response regulator receiver domain protein (CheY-like)"
cheR for:  /note="PFAM: MCP methyltransferase CheR-type KEGG: ade:Adeh_2941 MCP methyltransferase, CheR-type"
cheY for:  /note="PFAM: response regulator receiver KEGG: ade:Adeh_2995 response regulator receiver domain protein (CheY-like)"
mcp  for:  /product="methyl-accepting chemotaxis sensory transducer"
cheY for:  /note="PFAM: response regulator receiver; type IV pilus assembly PilZ KEGG: ade:Adeh_3134 response regulator receiver domain protein (CheY-like)"
mcp  for:  /product="methyl-accepting chemotaxis sensory transducer"
mcp  for:  /note="PFAM: chemotaxis sensory transducer KEGG: ade:Adeh_3401 methyl-accepting chemotaxis sensory transducer"
mcp  for:  /product="methyl-accepting chemotaxis sensory transducer"
cheY for:  /note="PFAM: response regulator receiver KEGG: ade:Adeh_3518 response regulator receiver domain protein (CheY-like)"
cheY for:  /note="PFAM: TPR repeat-containing protein; response regulator receiver; Tetratricopeptide TPR_2 repeat protein SMART: Tetratricopeptide domain protein KEGG: ade:Adeh_3688 response regulator receiver domain protein (CheY-like)"
mcp  for:  /product="methyl-accepting chemotaxis sensory transducer"
mcp  for:  /product="methyl-accepting chemotaxis sensory transducer"
cheY for:  /note="PFAM: response regulator receiver; type IV pilus assembly PilZ KEGG: ade:Adeh_3745 response regulator receiver domain protein (CheY-like)"
cheY for:  /note="PFAM: response regulator receiver KEGG: ade:Adeh_3844 response regulator receiver domain protein (CheY-like)"
cheY for:  /note="PFAM: response regulator receiver KEGG: ade:Adeh_3891 response regulator receiver domain protein (CheY-like)"
mcp  for:  /product="methyl-accepting chemotaxis sensory transducer"
cheR for:  /note="PFAM: MCP methyltransferase CheR-type; Methyltransferase type 11; Methyltransferase type 12 KEGG: ade:Adeh_3954 MCP methyltransferase, CheR-type"
cheW for:  /note="PFAM: CheW domain protein KEGG: ade:Adeh_3955 CheW protein"
cheY for:  /note="PFAM: response regulator receiver KEGG: ade:Adeh_3975 response regulator receiver domain protein (CheY-like)"
cheY for:  /note="PFAM: response regulator receiver KEGG: ade:Adeh_4116 response regulator receiver domain protein (CheY-like)"
cheY for:  /note="PFAM: response regulator receiver KEGG: ade:Adeh_4142 response regulator receiver domain protein (CheY-like)"
cheY for:  /note="PFAM: response regulator receiver; type IV pilus assembly PilZ KEGG: ade:Adeh_4201 response regulator receiver domain protein (CheY-like)"
cheY for:  /note="PFAM: response regulator receiver; type IV pilus assembly PilZ KEGG: ade:Adeh_4213 response regulator receiver domain protein (CheY-like)"
cheY for:  /note="PFAM: response regulator receiver KEGG: ade:Adeh_4262 response regulator receiver domain protein (CheY-like)"
cheC for:  /note="PFAM: CheC domain protein KEGG: ade:Adeh_4315 CheC, inhibitor of MCP methylation"
cheA for:  /product="CheA signal transduction histidine kinase"
cheY for:  /note="PFAM: response regulator receiver KEGG: ade:Adeh_4317 response regulator receiver domain protein (CheY-like)"
cheW for:  /note="PFAM: CheW domain protein KEGG: ade:Adeh_4318 CheW protein"
mcp  for:  /product="methyl-accepting chemotaxis sensory transducer"
mcp  for:  /product="methyl-accepting chemotaxis sensory transducer"
mcp  for:  /product="methyl-accepting chemotaxis sensory transducer"
mcp  for:  /product="methyl-accepting chemotaxis sensory transducer"
cheR for:  /product="MCP methyltransferase, CheR-type"
cheW for:  /product="CheW protein"
cheA for:  /product="CheA signal transduction histidine kinase"
cheD for:  /product="CheD, stimulates methylation of MCP proteins"
cheW for:  /product="CheW protein"
mcp  for:  /product="methyl-accepting chemotaxis sensory transducer"
cheA for:  /product="CheA signal transduction histidine kinase"
cheR for:  /product="MCP methyltransferase, CheR-type"
mcp  for:  /product="methyl-accepting chemotaxis sensory transducer"
mcp  for:  /product="methyl-accepting chemotaxis sensory transducer"
cheA for:  /product="CheA signal transduction histidine kinase"
mcp  for:  /product="methyl-accepting chemotaxis sensory transducer"
cheW for:  /product="CheW protein"
cheR for:  /product="MCP methyltransferase, CheR-type"
cheA for:  /product="CheA signal transduction histidine kinase"
cheR for:  /product="MCP methyltransferase, CheR-type"
cheD for:  /product="CheD, stimulates methylation of MCP proteins"
mcp  for:  /product="methyl-accepting chemotaxis sensory transducer"
cheW for:  /product="CheW protein"
mcp  for:  /product="methyl-accepting chemotaxis sensory transducer"
cheA for:  /product="CheA signal transduction histidine kinase"
mcp  for:  /product="methyl-accepting chemotaxis sensory transducer"
cheW for:  /product="CheW protein"
cheR for:  /product="MCP methyltransferase, CheR-type"
cheW for:  /product="CheW protein"
mcp  for:  /product="methyl-accepting chemotaxis sensory transducer"
cheW for:  /product="CheW-like protein"
cheR for:  /product="MCP methyltransferase, CheR-type"
cheW for:  /product="CheW protein"
cheW for:  /product="CheW protein"
cheA for:  /product="CheA signal transduction histidine kinase"
cheR for:  /product="MCP methyltransferase, CheR-type"
mcp  for:  /product="methyl-accepting chemotaxis sensory transducer"
mcp  for:  /product="methyl-accepting chemotaxis sensory transducer"
mcp  for:  /product="methyl-accepting chemotaxis sensory transducer"
mcp  for:  /product="methyl-accepting chemotaxis sensory transducer"
mcp  for:  /product="methyl-accepting chemotaxis sensory transducer"
mcp  for:  /product="methyl-accepting chemotaxis sensory transducer"
mcp  for:  /product="methyl-accepting chemotaxis sensory transducer"
cheR for:  /product="MCP methyltransferase, CheR-type"
cheW for:  /product="CheW protein"
cheC for:  /product="CheC, inhibitor of MCP methylation"
cheA for:  /product="CheA signal transduction histidine kinase"
cheW for:  /product="CheW protein"
mcp  for:  /product="methyl-accepting chemotaxis sensory transducer"
mcp  for:  /product="methyl-accepting chemotaxis sensory transducer"
mcp  for:  /product="methyl-accepting chemotaxis sensory transducer"
cheA for:  /note="KEGG: ank:AnaeK_0071 putative CheA signal transduction histidine kinase"
mcp  for:  /product="methyl-accepting chemotaxis sensory transducer"
cheB for:  /note="PFAM: CheB methylesterase; response regulator receiver; KEGG: ank:AnaeK_0634 response regulator receiver modulated CheB methylesterase"
cheR for:  /note="PFAM: MCP methyltransferase CheR-type; KEGG: ank:AnaeK_0635 MCP methyltransferase, CheR-type"
cheW for:  /note="PFAM: CheW domain protein; KEGG: ank:AnaeK_0636 CheW protein"
cheA for:  /product="CheA signal transduction histidine kinase"
cheD for:  /note="stimulates methylation of MCP proteins; PFAM: CheD family protein; KEGG: ank:AnaeK_0638 CheD, stimulates methylation of MCP proteins"
cheW for:  /note="PFAM: CheW domain protein; KEGG: ank:AnaeK_0644 CheW protein"
cheW for:  /product="putative CheW protein"
mcp  for:  /note="PFAM: chemotaxis sensory transducer; KEGG: ank:AnaeK_0646 methyl-accepting chemotaxis sensory transducer"
cheA for:  /product="CheA signal transduction histidine kinase"
cheB for:  /note="PFAM: CheB methylesterase; response regulator receiver; KEGG: ank:AnaeK_0648 response regulator receiver modulated CheB methylesterase"
cheR for:  /note="KEGG: ank:AnaeK_0649 MCP methyltransferase, CheR-type with Tpr repeats; PFAM: MCP methyltransferase CheR-type; TPR repeat-containing protein; Methyltransferase type 12; SMART: Tetratricopeptide domain protein"
mcp  for:  /product="methyl-accepting chemotaxis sensory transducer"
mcp  for:  /product="methyl-accepting chemotaxis sensory transducer"
cheW for:  /note="PFAM: CheW domain protein; KEGG: ank:AnaeK_1472 CheW protein"
mcp  for:  /product="methyl-accepting chemotaxis sensory transducer"
cheW for:  /note="PFAM: CheW domain protein; KEGG: ank:AnaeK_1692 CheW protein"
mcp  for:  /product="methyl-accepting chemotaxis sensory transducer"
cheB for:  /note="PFAM: CheB methylesterase; response regulator receiver; KEGG: ank:AnaeK_2474 response regulator receiver modulated CheB methylesterase"
cheR for:  /note="PFAM: MCP methyltransferase CheR-type; KEGG: ank:AnaeK_2475 MCP methyltransferase, CheR-type"
cheW for:  /note="PFAM: CheW domain protein; KEGG: ank:AnaeK_2476 CheW protein"
mcp  for:  /product="methyl-accepting chemotaxis sensory transducer"
cheA for:  /product="CheA signal transduction histidine kinase"
mcp  for:  /note="KEGG: ank:AnaeK_2481 methyl-accepting chemotaxis sensory transducer"
cheW for:  /note="PFAM: CheW domain protein; KEGG: ank:AnaeK_2482 CheW protein"
mcp  for:  /product="methyl-accepting chemotaxis sensory transducer"
cheB for:  /note="PFAM: CheB methylesterase; response regulator receiver; KEGG: ank:AnaeK_2484 response regulator receiver modulated CheB methylesterase"
cheD for:  /note="stimulates methylation of MCP proteins; PFAM: CheD family protein; KEGG: ank:AnaeK_2485 CheD, stimulates methylation of MCP proteins"
cheR for:  /note="PFAM: MCP methyltransferase CheR-type; KEGG: ank:AnaeK_2486 MCP methyltransferase, CheR-type"
cheA for:  /product="CheA signal transduction histidine kinase"
cheA for:  /note="PFAM: PEGA domain protein; KEGG: ank:AnaeK_2647 putative CheA signal transduction histidine kinase"
cheR for:  /note="PFAM: MCP methyltransferase CheR-type; Methyltransferase type 12; KEGG: ank:AnaeK_2675 MCP methyltransferase, CheR-type"
cheW for:  /note="PFAM: CheW domain protein; KEGG: ank:AnaeK_2676 CheW protein"
mcp  for:  /product="methyl-accepting chemotaxis sensory transducer"
cheA for:  /product="CheA signal transduction histidine kinase"
cheB for:  /note="PFAM: CheB methylesterase; response regulator receiver; KEGG: ank:AnaeK_2679 response regulator receiver modulated CheB methylesterase"
cheB for:  /note="PFAM: CheB methylesterase; response regulator receiver; KEGG: ank:AnaeK_2822 response regulator receiver modulated CheB methylesterase"
cheR for:  /note="PFAM: MCP methyltransferase CheR-type; KEGG: ank:AnaeK_2823 MCP methyltransferase, CheR-type"
cheW for:  /note="PFAM: CheW domain protein; KEGG: ank:AnaeK_2825 CheW protein"
cheW for:  /note="PFAM: CheW domain protein; KEGG: ank:AnaeK_2826 CheW protein"
cheA for:  /product="CheA signal transduction histidine kinase"
cheR for:  /note="PFAM: MCP methyltransferase CheR-type; KEGG: ank:AnaeK_3027 MCP methyltransferase, CheR-type"
mcp  for:  /product="methyl-accepting chemotaxis sensory transducer"
mcp  for:  /note="PFAM: chemotaxis sensory transducer; KEGG: ank:AnaeK_3484 methyl-accepting chemotaxis sensory transducer"
mcp  for:  /product="methyl-accepting chemotaxis sensory transducer"
mcp  for:  /product="methyl-accepting chemotaxis sensory transducer"
mcp  for:  /product="methyl-accepting chemotaxis sensory transducer with Cache sensor"
mcp  for:  /product="methyl-accepting chemotaxis sensory transducer"
cheR for:  /note="PFAM: MCP methyltransferase CheR-type; Methyltransferase type 12; KEGG: ank:AnaeK_4064 MCP methyltransferase, CheR-type"
cheW for:  /note="PFAM: CheW domain protein; KEGG: ank:AnaeK_4065 CheW protein"
cheC for:  /note="PFAM: CheC domain protein; KEGG: ank:AnaeK_4451 CheC, inhibitor of MCP methylation"
cheA for:  /product="CheA signal transduction histidine kinase"
cheW for:  /note="PFAM: CheW domain protein; KEGG: ank:AnaeK_4454 CheW protein"
mcp  for:  /product="methyl-accepting chemotaxis sensory transducer"
mcp  for:  /product="Signal transduction protein (PAS, MCP domains)"
mcp  for:  /product="Methyl-accepting chemotaxis protein"
mcp  for:  /product="Chemotaxis sensor protein (CHASE 3, HAMP, MCP domains)"
mcp  for:  /gene="mcpB"
cheW for:  /gene="cheW"
cheR for:  /gene="cheR"
mcp  for:  /product="Methyl-accepting chemotaxis protein"
mcp  for:  /product="Methyl-accepting chemotaxis protein"
mcp  for:  /product="Methyl-accepting chemotaxis protein"
cheX for:  /gene="cheX"
mcp  for:  /product="Methyl-accepting chemotaxis protein"
cheY for:  /product="CheY-like receiver domain protein"
cheD for:  /gene="cheD"
cheC for:  /gene="cheC"
cheW for:  /gene="cheW"
cheA for:  /gene="cheA"
cheB for:  /gene="cheB"
cheY for:  /gene="cheY"
cheY for:  /gene="cheY"
cheV for:  /gene="cheV"
mcp  for:  /gene="mcpC"
mcp  for:  /product="Methyl-accepting chemotaxis protein"
mcp  for:  /product="Methyl-accepting chemotaxis protein"
mcp  for:  /product="Methyl-accepting chemotaxis protein"
mcp  for:  /gene="mcpB"
mcp  for:  /gene="mcpC"
mcp  for:  /note="Methyl-accepting chemotaxis protein fused to Cache domain"
mcp  for:  /product="Methyl-accepting chemotaxis protein"
mcp  for:  /product="Methyl-accepting chemotaxis protein"
mcp  for:  /product="methyl-accepting chemotaxis protein (tlpC-1)"
cheA for:  /product="chemotaxis histidine kinase, putative"
cheA for:  /product="chemotaxis histidine kinase, putative"
cheR for:  /gene="cheR"
cheA for:  /gene="cheA"
cheB for:  /gene="cheB"
cheY for:  /gene="cheY"
cheW for:  /gene="cheW"
mcp  for:  /product="methyl-accepting chemotaxis protein (tlpC-2)"
mcp  for:  /note="Pfam match to PF00015 MCPsignal, score 164.2, E-value 3E-046"
mcp  for:  /note="Pfam match to PF00015 MCPsignal, score 136, E-value 9.4E-038"
mcp  for:  /product="methyl-accepting chemotaxis protein"
mcp  for:  /note="Pfam match to PF00015 MCPsignal, score 137, E-value 4.8E-038"
cheW for:  /gene="cheW"
mcp  for:  /note="Pfam matches to PF00015 MCPsignal, score 149.4, E-value 8.7E-042, and to PF00672 HAMP, score 52.8, E-value 1E-012"
mcp  for:  /note="Pfam match to PF00015 MCPsignal, score 161.4, E-value 2.2E-045"
mcp  for:  /note="Pfam matches to PF00015 MCPsignal, score 116, E-value 9.9E-032, and to PF08447 PAS_3, score 71, E-value 6E-019"
cheV for:  /gene="cheV"
mcp  for:  /note="Pfam match to PF00015 MCPsignal, score 153.2, E-value 6E-043"
mcp  for:  /note="Pfam match to PF00015 MCPsignal, score 116.1, E-value 9E-032"
mcp  for:  /note="Pfam match to PF00015 MCPsignal, score 152.6, E-value 9.6E-043"
mcp  for:  /note="Pfam match to PF00015 MCPsignal, score 163.7, E-value 4.4E-046"
mcp  for:  /note="Pfam matches to PF00015 MCPsignal, score 122.4, E-value 1.1E-033, and to PF00672 HAMP, score 44.4, E-value 3.6E-010"
cheW for:  /note="Pfam match to PF01584 CheW, score 34.8, E-value 2.8E-007"
mcp  for:  /note="Pfam match to PF00015 MCPsignal, score 167.9, E-value 2.4E-047"
mcp  for:  /note="Pfam matches to PF00015 MCPsignal, score 163.8, E-value 4.1E-046, and to PF02743 Cache_1, score 58, E-value 2.8E-014"
mcp  for:  /note="Pfam match to PF00015 MCPsignal, score 172.2, E-value 1.2E-048"
mcp  for:  /note="Pfam match to PF00015 MCPsignal, score 163.8, E-value 4.1E-046"
mcp  for:  /note="Pfam match to PF00015 MCPsignal, score 156.2, E-value 7.9E-044"
mcp  for:  /note="Pfam match to PF00015 MCPsignal, score 171.9, E-value 1.5E-048"
mcp  for:  /product="methyl-accepting chemotaxis protein"
mcp  for:  /product="putative methyl-accepting chemotaxis protein"
mcp  for:  /product="methyl-accepting chemotaxis protein"
mcp  for:  /note="Pfam match to PF00015 MCPsignal, score 160.7, E-value 3.4E-045"
cheY for:  /gene="cheY1"
cheA for:  /gene="cheA"
cheR for:  /gene="cheR"
cheD for:  /gene="cheD"
cheB for:  /gene="cheB"
mcp  for:  /note="Pfam matches to PF00015 MCPsignal, score 148.4, E-value 1.8E-041, and to PF08269 Cache_2, score 58, E-value 2.9E-014"
cheC for:  /note="Pfam match to PF04509 CheC, score 28.7, E-value 1.9E-005"
mcp  for:  /note="Pfam match to PF00015 MCPsignal, score 145.6, E-value 1.2E-040"
mcp  for:  /note="Pfam matches to PF08376 NIT, score 229.8, E-value 5.6E-066, and to PF00015 MCPsignal, score 163.4, E-value 5.5E-046"
mcp  for:  /note="Pfam match to PF00015 MCPsignal, score 163.7, E-value 4.4E-046"
mcp  for:  /note="Pfam match to PF00015 MCPsignal, score 163.7, E-value 4.4E-046"
mcp  for:  /note="Pfam matches to PF00015 MCPsignal, score 132, E-value 1.5E-036, and to PF02743 Cache_1, score 80.4, E-value 5.2E-021"
mcp  for:  /note="Pfam matches to PF00015 MCPsignal, score 152.6, E-value 9.6E-043, and to PF02743 Cache_1, score 69.3, E-value 1.1E-017"
mcp  for:  /note="Pfam match to PF00015 MCPsignal, score 160.5, E-value 3.9E-045"
mcp  for:  /note="Pfam match to PF00015 MCPsignal, score 122, E-value 1.5E-033"
cheY for:  /gene="cheY2"
mcp  for:  /note="Pfam matches to PF00015 MCPsignal, score 133.3, E-value 6E-037, and to PF08269 Cache_2, score 119.7, E-value 7.8E-033, and to PF00672 HAMP, score 43.1, E-value 8.8E-010"
mcp  for:  /note="Pfam match to PF00015 MCPsignal, score 158.4, E-value 1.7E-044"
cheR for:  /gene="cheR"
cheB for:  /gene="cheB"
mcp  for:  /product="membrane-associated methyl-accepting chemotaxis protein"
cheY for:  /product="CheY-like domain-containing protein"
cheY for:  /note="KEGG: ade:Adeh_3688 response regulator receiver domain protein (CheY-like)"
cheY for:  /note="KEGG: pol:Bpro_2554 response regulator receiver domain protein (CheY-like)"
mcp  for:  /function="Methyl-accepting chemotaxis protein"
mcp  for:  /function="Methyl-accepting chemotaxis protein"
mcp  for:  /function="Methyl-accepting chemotaxis protein"
cheY for:  /function="FOG: CheY-like receiver"
cheB for:  /gene="cheB1"
cheR for:  /gene="cheR1"
cheD for:  /gene="cheD"
cheW for:  /gene="cheW1"
mcp  for:  /function="Methyl-accepting chemotaxis protein"
mcp  for:  /function="Methyl-accepting chemotaxis protein"
cheA for:  /gene="cheA1"
mcp  for:  /function="Methyl-accepting chemotaxis protein"
cheY for:  /gene="cheY1"
mcp  for:  /function="Methyl-accepting chemotaxis protein"
mcp  for:  /function="Methyl-accepting chemotaxis protein"
mcp  for:  /function="Methyl-accepting chemotaxis protein"
mcp  for:  /function="Methyl-accepting chemotaxis protein"
mcp  for:  /function="Methyl-accepting chemotaxis protein"
cheY for:  /gene="cheY2"
cheA for:  /gene="cheA2"
cheW for:  /gene="cheW2"
mcp  for:  /function="Methyl-accepting chemotaxis protein"
mcp  for:  /function="Methyl-accepting chemotaxis protein"
cheR for:  /gene="cheR2"
cheB for:  /gene="cheB2"
mcp  for:  /function="Methyl-accepting chemotaxis protein"
cheV for:  /gene="cheV1"
cheV for:  /gene="cheV2"
cheY for:  /gene="cheY3"
cheZ for:  /gene="cheZ"
cheA for:  /gene="cheA3"
mcp  for:  /function="Methyl-accepting chemotaxis protein"
cheY for:  /function="FOG: CheY-like receiver"
cheY for:  /function="FOG: CheY-like receiver"
mcp  for:  /function="Methyl-accepting chemotaxis protein"
mcp  for:  /function="Methyl-accepting chemotaxis protein"
cheW for:  /note="Conserved hypothetical protein. Identity to Daro_1071 of Dechloromonas aromatica of 41% (gi|71846331|gb|AAZ45827.1|). Pfam: CheW-like domain. CheW-like domain proteins are part of the chemotaxis signaling mechanism in bacteria. CheW interacts with the methyl accepting chemotaxis proteins (MCPs) and relays signals to CheY, which affects flageller rotation. This family includes CheW and other related proteins that are involved in chemotaxis. The CheW-like regulatory domain in CheA binds to CheW, suggesting that these domains can interact with each other."
cheY for:  /function="Response regulator containing a CheY-like receiver domain and an HD-GYP domain"
cheY for:  /function="FOG: CheY-like receiver"
cheY for:  /function="Response regulator containing a CheY-like receiver domain and an HD-GYP domain"
mcp  for:  /function="Methyl-accepting chemotaxis protein"
cheY for:  /note="Flagellar motor switch protein fliN (Flagellar motor switch protein mopA) (Fragment). FliN is one of three proteins (FliG FliN FliM) that form a switch complex that is proposed to be located at the base of the basal body. This complex interacts with the CheY and CheZ chemotaxis proteins in addition to contacting components of the motor that determine the dirction of flagellar rotation (by similarity). InterPro: Surface presentation of antigens (SPOA) protein, Flagellar motor switch FliN protein Pfam: Surface presentation of antigens (SPOA) protein no signal peptide no TMHs High confidence in function and specificity"
mcp  for:  /function="Methyl-accepting chemotaxis protein"
cheY for:  /function="FOG: CheY-like receiver"
cheY for:  /function="FOG: CheY-like receiver"
cheY for:  /function="FOG: CheY-like receiver"
cheW for:  /note="Probable pilus biogenesis protein, CheW. Protein pilI. MAY BE A PART OF A SIGNAL-TRANSDUCTION SYSTEM THAT REGULATES TWITCHING MOTILITY BY CONTROLLING PILUS FUNCTION (EXTENSION AND RETRACTION). InterPro: CheW-like domain High confidence in function and specificity"
mcp  for:  /function="Methyl-accepting chemotaxis protein"
cheW for:  /note="Putative pilus biogenese protein, ATPbind_ATPase. IPR004358; Bact_sens_pr_C. IPR002545; CheW. IPR004105; H-kinase_dim. IPR005467; His_kinase. IPR008207; Hpt. IPR008208; Hpt_N. IPR001789; Response_reg. Pfam: PF01584; CheW. PF02895; H-kinase_dim. PF02518; HATPase_c. PF01627; Hpt. PF00072; Response_reg. SMART: SM00260; CheW. SM00387; HATPase_c. SM00073; HPT. SM00448; REC. HTH reporting nucleic acid binding motif Function unclear"
mcp  for:  /function="Methyl-accepting chemotaxis protein"
cheY for:  /function="Response regulator containing a CheY-like receiver domain and an HD-GYP domain"
mcp  for:  /function="Methyl-accepting chemotaxis protein"
mcp  for:  /function="Methyl-accepting chemotaxis protein"
cheY for:  /function="FOG: CheY-like receiver"
mcp  for:  /product="methyl-accepting chemotaxis sensory transducer precursor"
mcp  for:  /product="methyl-accepting chemotaxis sensory transducer precursor"
mcp  for:  /product="methyl-accepting chemotaxis receptor"
mcp  for:  /note="HAMP region, bacterial chemotaxis sensory transducer precursor"
mcp  for:  /product="methyl-accepting chemotaxis receptor"
cheY for:  /gene="cheY"
cheZ for:  /note="COG3143, CheZ, chemotaxis protein"
mcp  for:  /product="methyl-accepting chemotaxis protein"
cheA for:  /gene="cheA"
cheW for:  /gene="cheW"
cheY for:  /gene="cheY2"
cheB for:  /note="regulates chemotaxis by demethylation of methyl-accepting chemotaxis proteins"
mcp  for:  /product="chemotaxis sensory transducer"
mcp  for:  /note="HAMP region:bacterial chemotaxis sensory transducer precursor"
mcp  for:  /note="HAMP region:bacterial chemotaxis sensory transducer precursor"
mcp  for:  /note="HAMP region:bacterial chemotaxis sensory transducer"
mcp  for:  /note="HAMP region:bacterial chemotaxis sensory transducer"
mcp  for:  /product="chemotaxis sensory transducer"
mcp  for:  /note="HAMP region:bacterial chemotaxis sensory transducer"
mcp  for:  /product="methyl-accepting chemotaxis receptor"
mcp  for:  /note="HAMP region:bacterial chemotaxis sensory transducer"
mcp  for:  /product="methyl-accepting chemotaxis sensory transducer"
mcp  for:  /product="methyl-accepting chemotaxis protein"
mcp  for:  /product="putative methyl-accepting chemotaxis protein"
mcp  for:  /product="putative methyl-accepting chemotaxis protein"
mcp  for:  /product="methyl-accepting chemotaxis sensory transducer"
mcp  for:  /product="chemotaxis sensory transducer"
mcp  for:  /note="HAMP region:bacterial chemotaxis sensory transducer"
mcp  for:  /note="HAMP region:bacterial chemotaxis sensory transducer"
mcp  for:  /note="HAMP region:bacterial chemotaxis sensory transducer"
mcp  for:  /note="HAMP region:bacterial chemotaxis sensory transducer"
mcp  for:  /product="putative methyl-accepting chemotaxis sensory transducer precursor"
mcp  for:  /product="methyl-accepting chemotaxis receptor"
mcp  for:  /product="methyl-accepting chemotaxis sensory transducer precursor"
mcp  for:  /product="putative chemotaxis sensory transducer precursor"
mcp  for:  /product="methyl-accepting chemotaxis sensory transducer"
mcp  for:  /note="GMP reductase, bacterial chemotaxis sensory transducer precursor"
mcp  for:  /note="HAMP region:bacterial chemotaxis sensory transducer precursor"
mcp  for:  /product="putative methyl-accepting chemotaxis receptor"
mcp  for:  /note="HAMP region, bacterial chemotaxis sensory transducer precursor"
mcp  for:  /product="methyl-accepting chemotaxis sensory transducer precursor"
mcp  for:  /product="chemotaxis sensory transducer"
mcp  for:  /product="putative methyl-accepting chemotaxis protein"
mcp  for:  /product="methyl-accepting chemotaxis sensory transducer precursor"
mcp  for:  /note="putative methyl-accepting chemotaxis protein YfmS"
mcp  for:  /gene="mcpC"
cheV for:  /gene="cheV"
cheY for:  /gene="cheY"
cheB for:  /gene="cheB"
cheA for:  /gene="cheA"
cheW for:  /gene="cheW"
cheC for:  /gene="cheC"
cheD for:  /gene="cheD"
cheR for:  /gene="cheR"
mcp  for:  /note="methyl-accepting chemotaxis protein TlpB"
mcp  for:  /gene="mcpA"
mcp  for:  /note="methyl-accepting chemotaxis protein TlpA"
mcp  for:  /gene="mcpB"
cheY for:  /note="COG2197, CitB like RR containing a CheY-like receiver domain and an HTH-binding domain"
mcp  for:  /product="methyl-accepting chemotaxis protein"
mcp  for:  /product="methyl-accepting chemotaxis protein"
mcp  for:  /product="methyl-accepting chemotaxis protein"
mcp  for:  /product="methyl-accepting chemotaxis protein"
mcp  for:  /product="methyl-accepting chemotaxis protein"
mcp  for:  /product="methyl-accepting chemotaxis protein"
cheR for:  /product="CheR family methyltransferase"
mcp  for:  /product="methyl-accepting chemotaxis protein"
cheY for:  /product="chemotaxis response regulator"
cheR for:  /gene="cheR"
mcp  for:  /product="methyl-accepting chemotaxis protein"
mcp  for:  /product="methyl-accepting chemotaxis protein"
mcp  for:  /product="methyl-accepting chemotaxis protein"
mcp  for:  /product="methyl-accepting chemotaxis protein"
mcp  for:  /product="methyl-accepting chemotaxis protein"
mcp  for:  /product="methyl-accepting chemotaxis protein"
mcp  for:  /product="methyl-accepting chemotaxis protein"
mcp  for:  /product="methyl-accepting chemotaxis protein"
mcp  for:  /product="methyl-accepting chemotaxis protein"
mcp  for:  /product="methyl-accepting chemotaxis protein"
mcp  for:  /product="methyl-accepting chemotaxis protein"
mcp  for:  /product="methyl-accepting chemotaxis protein"
cheR for:  /product="CheR family methyltransferase"
mcp  for:  /product="methyl-accepting chemotaxis protein"
cheY for:  /product="chemotaxis response regulator"
cheR for:  /gene="cheR"
mcp  for:  /product="methyl-accepting chemotaxis protein"
mcp  for:  /product="methyl-accepting chemotaxis protein"
mcp  for:  /product="methyl-accepting chemotaxis protein"
mcp  for:  /product="methyl-accepting chemotaxis protein"
mcp  for:  /product="methyl-accepting chemotaxis protein"
mcp  for:  /product="methyl-accepting chemotaxis protein"
mcp  for:  /product="methyl-accepting chemotaxis protein"
mcp  for:  /product="methyl-accepting chemotaxis protein"
mcp  for:  /product="methyl-accepting chemotaxis protein"
mcp  for:  /product="methyl-accepting chemotaxis protein"
mcp  for:  /product="methyl-accepting chemotaxis protein"
mcp  for:  /product="methyl-accepting chemotaxis protein"
cheR for:  /product="CheR family methyltransferase"
mcp  for:  /product="methyl-accepting chemotaxis protein"
cheY for:  /product="chemotaxis response regulator"
cheR for:  /product="chemotaxis protein methyltransferase CheR"
cheW for:  /product="CheW-like domain-containing protein"
cheY for:  /product="CheY-like domain-containing protein"
mcp  for:  /product="methyl-accepting chemotaxis protein"
mcp  for:  /product="methyl-accepting chemotaxis protein"
mcp  for:  /product="methyl-accepting chemotaxis protein"
mcp  for:  /product="methyl-accepting chemotaxis protein"
mcp  for:  /product="methyl-accepting chemotaxis protein"
mcp  for:  /product="methyl-accepting chemotaxis protein"
mcp  for:  /product="methyl-accepting chemotaxis protein"
mcp  for:  /product="methyl-accepting chemotaxis protein"
mcp  for:  /product="methyl-accepting chemotaxis protein"
mcp  for:  /product="methyl-accepting chemotaxis protein"
cheR for:  /product="methyltransferase, CheR family"
cheY for:  /product="chemotaxis response regulator"
cheA for:  /product="chemotaxis protein CheA"
cheR for:  /gene="cheR"
cheV for:  /product="chemotaxis protein CheV"
mcp  for:  /product="methyl-accepting chemotaxis protein"
mcp  for:  /product="methyl-accepting chemotaxis protein"
mcp  for:  /product="methyl-accepting chemotaxis protein"
mcp  for:  /product="methyl-accepting chemotaxis protein"
mcp  for:  /product="methyl-accepting chemotaxis protein"
mcp  for:  /product="methyl-accepting chemotaxis protein"
mcp  for:  /product="methyl-accepting chemotaxis protein"
mcp  for:  /product="methyl-accepting chemotaxis protein"
mcp  for:  /product="methyl-accepting chemotaxis protein"
mcp  for:  /product="methyl-accepting chemotaxis protein"
cheR for:  /product="methyltransferase, CheR family"
cheY for:  /product="chemotaxis response regulator"
cheA for:  /product="chemotaxis protein CheA"
cheR for:  /gene="cheR"
cheV for:  /product="chemotaxis protein CheV"
mcp  for:  /product="methyl-accepting chemotaxis protein"
mcp  for:  /product="methyl-accepting chemotaxis protein"
mcp  for:  /product="methyl-accepting chemotaxis protein"
mcp  for:  /product="methyl-accepting chemotaxis protein"
mcp  for:  /product="methyl-accepting chemotaxis protein"
mcp  for:  /product="methyl-accepting chemotaxis protein"
mcp  for:  /product="methyl-accepting chemotaxis protein"
mcp  for:  /product="methyl-accepting chemotaxis protein"
mcp  for:  /product="methyl-accepting chemotaxis protein"
mcp  for:  /product="methyl-accepting chemotaxis protein"
cheR for:  /product="chemotaxis protein methyltransferase"
mcp  for:  /product="methyl-accepting chemotaxis protein"
cheY for:  /product="chemotaxis protein cheY"
cheA for:  /product="chemotaxis protein cheA"
cheR for:  /product="chemotaxis protein methyltransferase"
cheV for:  /product="chemotaxis protein cheV"
mcp  for:  /product="methyl-accepting chemotaxis protein"
mcp  for:  /product="methyl-accepting chemotaxis protein"
mcp  for:  /product="methyl-accepting chemotaxis protein"
mcp  for:  /product="methyl-accepting chemotaxis protein"
mcp  for:  /product="methyl-accepting chemotaxis protein"
mcp  for:  /product="methyl-accepting chemotaxis protein"
mcp  for:  /product="methyl-accepting chemotaxis protein"
mcp  for:  /product="methyl-accepting chemotaxis protein, putative"
mcp  for:  /product="methyl-accepting chemotaxis protein"
mcp  for:  /product="methyl-accepting chemotaxis protein"
mcp  for:  /product="methyl-accepting chemotaxis protein"
cheR for:  /product="CheR family methyltransferase"
cheY for:  /product="chemotaxis response regulator"
cheA for:  /gene="cheA"
cheR for:  /gene="cheR"
cheV for:  /product="chemotaxis protein CheV"
mcp  for:  /product="methyl-accepting chemotaxis protein"
cheY for:  /note="identified by match to protein family HMM PF00072; match to protein family HMM PF00486; CheY-like domain"
mcp  for:  /product="methyl-accepting chemotaxis protein"
mcp  for:  /product="methyl-accepting chemotaxis protein"
mcp  for:  /product="methyl-accepting chemotaxis protein"
mcp  for:  /product="methyl-accepting chemotaxis protein"
mcp  for:  /product="methyl-accepting chemotaxis protein"
mcp  for:  /product="methyl-accepting chemotaxis protein"
mcp  for:  /product="methyl-accepting chemotaxis protein"
mcp  for:  /product="methyl-accepting chemotaxis protein"
mcp  for:  /product="methyl-accepting chemotaxis protein"
mcp  for:  /product="methyl-accepting chemotaxis protein"
cheR for:  /product="methyltransferase, CheR family"
mcp  for:  /product="methyl-accepting chemotaxis protein"
cheY for:  /product="chemotaxis response regulator"
cheA for:  /product="chemotaxis protein CheA"
cheR for:  /gene="cheR"
cheV for:  /product="chemotaxis protein CheV"
mcp  for:  /product="methyl-accepting chemotaxis protein"
mcp  for:  /product="methyl-accepting chemotaxis protein"
mcp  for:  /product="methyl-accepting chemotaxis protein"
mcp  for:  /product="methyl-accepting chemotaxis protein"
mcp  for:  /product="methyl-accepting chemotaxis protein"
mcp  for:  /product="methyl-accepting chemotaxis protein"
mcp  for:  /product="methyl-accepting chemotaxis protein"
mcp  for:  /product="methyl-accepting chemotaxis protein"
mcp  for:  /product="methyl-accepting chemotaxis protein"
mcp  for:  /product="methyl-accepting chemotaxis protein"
mcp  for:  /product="methyl-accepting chemotaxis protein"
mcp  for:  /product="methyl-accepting chemotaxis protein"
mcp  for:  /product="methyl-accepting chemotaxis protein"
cheR for:  /product="methyltransferase, CheR family"
mcp  for:  /product="methyl-accepting chemotaxis protein"
cheY for:  /product="chemotaxis response regulator"
cheA for:  /product="chemotaxis protein CheA"
cheR for:  /gene="cheR"
cheV for:  /product="chemotaxis protein CheV"
mcp  for:  /product="methyl-accepting chemotaxis protein"
mcp  for:  /product="methyl-accepting chemotaxis protein"
mcp  for:  /product="methyl-accepting chemotaxis protein"
mcp  for:  /product="methyl-accepting chemotaxis protein"
mcp  for:  /product="methyl-accepting chemotaxis protein"
mcp  for:  /product="methyl-accepting chemotaxis protein"
mcp  for:  /product="methyl-accepting chemotaxis protein"
mcp  for:  /product="methyl-accepting chemotaxis protein"
mcp  for:  /gene="mcpA"
mcp  for:  /gene="mcpA"
cheW for:  /gene="cheW"
cheW for:  /gene="cheW"
mcp  for:  /gene="mcpA"
mcp  for:  /gene="mcpC"
cheR for:  /gene="cheR"
mcp  for:  /gene="mcpA"
cheY for:  /gene="cheY"
cheA for:  /gene="cheA"
cheC for:  /gene="cheC"
cheR for:  /gene="cheR"
cheV for:  /gene="cheV"
mcp  for:  /gene="mcpA"
mcp  for:  /gene="mcpB"
mcp  for:  /product="methyl-accepting chemotaxis protein"
mcp  for:  /gene="mcpA"
cheY for:  /gene="cheY"
mcp  for:  /gene="mcpB"
mcp  for:  /product="methyl-accepting chemotaxis protein"
mcp  for:  /gene="mcpA"
mcp  for:  /product="methyl-accepting chemotaxis protein, C-terminal region"
mcp  for:  /product="methyl-accepting chemotaxis sensory transducer"
mcp  for:  /product="methyl-accepting chemotaxis sensory transducer"
mcp  for:  /product="methyl-accepting chemotaxis sensory transducer"
mcp  for:  /product="methyl-accepting chemotaxis sensory transducer"
mcp  for:  /product="methyl-accepting chemotaxis sensory transducer"
mcp  for:  /note="PFAM: chemotaxis sensory transducer KEGG: bcz:BCZK0595 methyl-accepting chemotaxis protein"
mcp  for:  /product="methyl-accepting chemotaxis sensory transducer"
cheY for:  /note="PFAM: response regulator receiver KEGG: bca:BCE_1748 chemotaxis response regulator"
cheA for:  /product="CheA signal transduction histidine kinase"
cheR for:  /note="PFAM: MCP methyltransferase CheR-type KEGG: btk:BT9727_1522 chemotaxis protein methyltransferase"
cheW for:  /note="PFAM: response regulator receiver; CheW domain protein KEGG: btl:BALH_1496 chemotaxis protein"
mcp  for:  /product="methyl-accepting chemotaxis sensory transducer"
mcp  for:  /note="KEGG: bcz:pE33L466_0379 methyl-accepting chemotaxis protein"
mcp  for:  /note="TIGRFAM: PAS sensor protein PFAM: chemotaxis sensory transducer; PAS fold-3 domain protein; PAS fold-4 domain protein SMART: PAC repeat-containing protein KEGG: bcz:pE33L466_0376 methyl-accepting chemotaxis protein"
cheA for:  /note="KEGG: bam:Bamb_2418 putative CheA signal transduction histidine kinases"
mcp  for:  /product="methyl-accepting chemotaxis sensory transducer"
mcp  for:  /product="methyl-accepting chemotaxis sensory transducer"
mcp  for:  /product="methyl-accepting chemotaxis sensory transducer"
mcp  for:  /note="PFAM: chemotaxis sensory transducer KEGG: btk:BT9727_5103 methyl-accepting chemotaxis protein, C-terminal region"
mcp  for:  /product="methyl-accepting chemotaxis protein"
cheR for:  /gene="cheR"
mcp  for:  /product="methyl-accepting chemotaxis protein"
cheV for:  /gene="cheV"
cheD for:  /gene="cheD"
cheC for:  /gene="cheC"
cheB for:  /gene="cheB"
cheY for:  /gene="cheY"
cheW for:  /gene="cheW"
cheA for:  /gene="cheA"
mcp  for:  /product="methyl-accepting chemotaxis protein"
mcp  for:  /product="methyl-accepting chemotaxis protein"
mcp  for:  /product="methyl-accepting chemotaxis protein"
mcp  for:  /gene="mcpB"
mcp  for:  /product="methyl-accepting chemotaxis protein"
mcp  for:  /product="methyl-accepting chemotaxis protein"
mcp  for:  /product="methyl-accepting chemotaxis protein"
mcp  for:  /product="methyl-accepting chemotaxis protein"
mcp  for:  /product="methyl-accepting chemotaxis protein"
mcp  for:  /product="methyl-accepting chemotaxis protein"
cheR for:  /gene="cheR"
mcp  for:  /gene="mcpC"
cheV for:  /gene="cheV"
mcp  for:  /product="methyl-accepting chemotaxis protein"
cheD for:  /gene="cheD"
cheC for:  /gene="cheC"
cheB for:  /gene="cheB"
cheY for:  /gene="cheY"
cheW for:  /gene="cheW"
cheA for:  /gene="cheA"
mcp  for:  /gene="mcpA"
mcp  for:  /product="methyl-accepting chemotaxis protein"
mcp  for:  /product="methyl-accepting chemotaxis protein"
mcp  for:  /gene="mcpB"
mcp  for:  /product="methyl-accepting chemotaxis protein"
mcp  for:  /note="chemotaxis sensory transducer"
cheY for:  /product="CheY-like,response regulator receiver"
mcp  for:  /product="methyl-accepting chemotaxis protein"
mcp  for:  /product="methyl-accepting chemotaxis protein"
mcp  for:  /product="putative chemotaxis sensory transducer YfmS"
mcp  for:  /gene="mcpC"
cheV for:  /gene="cheV"
cheY for:  /gene="cheY"
cheB for:  /gene="cheB"
cheA for:  /gene="cheA"
cheW for:  /gene="cheW"
cheC for:  /gene="cheC"
cheD for:  /gene="cheD"
mcp  for:  /product="methyl-accepting chemotaxis protein"
cheR for:  /gene="cheR"
mcp  for:  /gene="mcpB"
mcp  for:  /gene="mcpA"
mcp  for:  /product="methyl-accepting chemotaxis protein"
mcp  for:  /product="putative methyl-accepting chemotaxis protein YoaH"
cheY for:  /product="CheY-like"
mcp  for:  /note="similar to methyl-accepting chemotaxis protein; RBL00114"
mcp  for:  /note="putative methyl-accepting chemotaxis protein; RBL01746"
mcp  for:  /note="methyl-accepting chemotaxis protein; RBL01745"
mcp  for:  /note="putative methyl-accepting chemotaxis protein; RBL01711"
mcp  for:  /note="methyl-accepting chemotaxis protein; RBL00377"
mcp  for:  /note="similar to methyl-accepting chemotaxis protein; RBL02785"
mcp  for:  /gene="mcpC"
cheV for:  /gene="cheV"
cheY for:  /gene="cheY"
cheB for:  /gene="cheB"
cheA for:  /gene="cheA"
cheW for:  /gene="cheW"
cheC for:  /gene="cheC"
cheD for:  /gene="cheD"
cheY for:  /note="similar to two-component response regulator (CheY homolog); RBL05298"
mcp  for:  /note="methyl-accepting chemotaxis protein; RBL03548"
cheR for:  /gene="cheR"
mcp  for:  /note="close homolog to McpA methyl-accepting chemotaxis protein; RBL01415"
mcp  for:  /gene="mcpA"
mcp  for:  /note="close homolog to McpA methyl-accepting chemotaxis protein; RBL01413"
mcp  for:  /note="similar to methyl-accepting chemotaxis protein; RBL03637"
mcp  for:  /product="methyl-accepting chemotaxis protein"
mcp  for:  /product="chemotaxis sensory transducer"
mcp  for:  /product="methyl-accepting chemotaxis protein"
mcp  for:  /product="chemotaxis sensory transducer"
mcp  for:  /gene="mcpC"
cheV for:  /gene="cheV"
cheY for:  /gene="cheY"
cheB for:  /gene="cheB"
cheA for:  /gene="cheA"
cheW for:  /gene="cheW"
cheC for:  /gene="cheC"
cheD for:  /gene="cheD"
cheR for:  /gene="cheR"
mcp  for:  /product="methyl-accepting chemotaxis protein"
mcp  for:  /product="chemotaxis sensory transducer"
mcp  for:  /function="methyl-accepting chemotaxis protein"
mcp  for:  /note="similar to methyl-accepting chemotaxis protein"
mcp  for:  /gene="mcpC"
cheV for:  /gene="cheV"
cheY for:  /gene="cheY"
cheB for:  /gene="cheB"
cheA for:  /gene="cheA"
cheW for:  /gene="cheW"
cheC for:  /gene="cheC"
cheD for:  /gene="cheD"
cheY for:  /note="similar to two-component response regulator (CheY homolog)"
mcp  for:  /note="similar to methyl-accepting chemotaxis protein"
cheR for:  /gene="cheR"
mcp  for:  /function="methyl-accepting chemotaxis protein"
mcp  for:  /gene="mcpA"
mcp  for:  /function="methyl-accepting chemotaxis protein"
mcp  for:  /gene="mcpB"
mcp  for:  /note="similar to methyl-accepting chemotaxis protein"
mcp  for:  /gene="mcpA"
cheW for:  /gene="cheW"
cheW for:  /gene="cheW"
mcp  for:  /gene="mcpA"
mcp  for:  /gene="mcpC"
cheR for:  /product="chemotaxis protein methyltransferase"
cheY for:  /gene="cheY"
cheR for:  /product="chemotaxis protein methyltransferase"
mcp  for:  /gene="mcpA"
mcp  for:  /gene="mcpB"
mcp  for:  /gene="mcpB"
mcp  for:  /gene="mcpA"
mcp  for:  /gene="mcpB"
mcp  for:  /product="methyl-accepting chemotaxis protein"
mcp  for:  /gene="mcpA"
mcp  for:  /product="methyl-accepting chemotaxis protein"
mcp  for:  /gene="mcp"
mcp  for:  /gene="mcpA"
cheW for:  /gene="cheW"
cheW for:  /gene="cheW"
mcp  for:  /gene="mcpA"
mcp  for:  /gene="mcpC"
cheR for:  /gene="cheR"
cheY for:  /gene="cheY"
cheA for:  /gene="cheA"
cheC for:  /gene="cheC"
cheR for:  /gene="cheR"
cheV for:  /gene="cheV"
mcp  for:  /gene="mcpA"
mcp  for:  /gene="mcpA"
mcp  for:  /gene="mcpA"
mcp  for:  /product="methyl-accepting chemotaxis protein, C-terminal region"
mcp  for:  /product="methyl-accepting chemotaxis sensory transducer"
mcp  for:  /product="methyl-accepting chemotaxis sensory transducer"
mcp  for:  /product="methyl-accepting chemotaxis sensory transducer with Cache sensor"
cheY for:  /note="also contains unknown domain; PFAM: response regulator receiver KEGG: btk:BT9727_0471 response regulator, cheY-like receiver domain"
mcp  for:  /product="methyl-accepting chemotaxis sensory transducer with Cache sensor"
mcp  for:  /note="PFAM: chemotaxis sensory transducer KEGG: bat:BAS0650 methyl-accepting chemotaxis protein"
cheR for:  /note="PFAM: MCP methyltransferase CheR-type KEGG: bca:BCE_1089 methyltransferase, CheR family"
mcp  for:  /product="methyl-accepting chemotaxis sensory transducer"
mcp  for:  /note="KEGG: tva:TVAG_307050 Repeated sequence found in lipoprotein LPP containing protein Pfam: Myosin_tail_1 PspA_IM30 V-ATPase_G DUF869 DUF593 DUF16 ATG16 KMP11 KAR9 Laminin_I Histone_HNS Mod_r Coagulase DegS DUF812 SF-assemblin DUF881 DUF1417 SurA_N MCPsignal AIP3 Lipoprotein_7 COG6 Apolipoprotein Prosystemin Cpn60_TCP1 FliD_C NPV_P10 DUF908 HalX DUF904 EzrA MbeB_N DUF1978 Filament DUF827 Spectrin Sec8_exocyst Prefoldin_2 Binary_toxA Syntaxin DUF1754 SH3BP5 TolA Tup_N CagA Baculo_PEP_C RmuC Laminin_II Reo_sigma1 Vps5 Erp_C FCH Hp0062 Syntaxin-6_N DUF148"
cheY for:  /note="PFAM: response regulator receiver KEGG: bca:BCE_1748 chemotaxis response regulator"
cheA for:  /product="CheA signal transduction histidine kinase"
cheR for:  /note="PFAM: MCP methyltransferase CheR-type KEGG: btk:BT9727_1522 chemotaxis protein methyltransferase"
cheW for:  /note="PFAM: response regulator receiver; CheW domain protein KEGG: btl:BALH_1496 chemotaxis protein"
mcp  for:  /product="methyl-accepting chemotaxis sensory transducer with Cache sensor"
mcp  for:  /product="methyl-accepting chemotaxis sensory transducer with Cache sensor"
mcp  for:  /product="methyl-accepting chemotaxis sensory transducer"
mcp  for:  /product="methyl-accepting chemotaxis sensory transducer"
mcp  for:  /note="PFAM: chemotaxis sensory transducer KEGG: btk:BT9727_4782 methyl-accepting chemotaxis protein"
mcp  for:  /note="PFAM: chemotaxis sensory transducer KEGG: btk:BT9727_5103 methyl-accepting chemotaxis protein, C-terminal region"
mcp  for:  /note="similar to gp:AE016812_175 [Vibrio vulnificus CMCP6], percent identity 23 in 269 aa, BLASTP E(): 1e-15"
mcp  for:  /note="similar to gp:AE016803_224 [Vibrio vulnificus CMCP6], percent identity 31 in 184 aa, BLASTP E(): 1e-13"
mcp  for:  /note="similar to gp:AE016804_78 [Vibrio vulnificus CMCP6], percent identity 19 in 1268 aa, BLASTP E(): 6e-34"
mcp  for:  /note="similar to gp:AE016812_34 [Vibrio vulnificus CMCP6], percent identity 32 in 85 aa, BLASTP E(): 3e-08"
mcp  for:  /note="weakly similar to COG5295: Autotransporter adhesin [Haemophilus somnus 129PT];,weakly similar to Laminin gamma-2 chain precursor (Kalinin/nicein/epiligrin 100 kDa subunit) (Laminin B2t chain) (Cell-scattering factor 140 kDa subunit) (CSF 140 kDa subunit) (Large adhesive scatter factor 140 kDa subunit) (Ladsin 140 kDa subunit) (Q13753 in Human) ,InterPro; Bacterial chemotaxis sensory transducer hypothetical protein"
cheY for:  /function="FOG: CheY-like receiver"
mcp  for:  /function="Methyl-accepting chemotaxis protein"
mcp  for:  /function="Methyl-accepting chemotaxis protein"
mcp  for:  /note="weakly similar to COG5295: Autotransporter adhesin [Haemophilus somnus 129PT];,weakly similar to Laminin gamma-2 chain precursor (Kalinin/nicein/epiligrin 100 kDa subunit) (Laminin B2t chain) (Cell-scattering factor 140 kDa subunit) (CSF 140 kDa subunit) (Large adhesive scatter factor 140 kDa subunit) (Ladsin 140 kDa subunit) (Q13753 in Human) ,InterPro; Bacterial chemotaxis sensory transducer hypothetical protein"
cheY for:  /gene="cheY"
mcp  for:  /function="Methyl-accepting chemotaxis protein"
mcp  for:  /note="InterPro: Bacterial chemotaxis sensory transducer, probable aerotaxis sensor receptor"
mcp  for:  /note="InterPro: Bacterial chemotaxis sensory transducer, methyl-accepting chemotaxis protein"
cheA for:  /note="CheA (cheA), CheW (cheW) and CheY (cheY) genes, competence-damage inducible protein"
cheA for:  /gene="cheA"
cheW for:  /gene="cheW"
cheB for:  /gene="cheB"
mcp  for:  /note="possible Methyl-accepting chemotaxis protein"
mcp  for:  /gene="mcp"
mcp  for:  /gene="mcp"
mcp  for:  /gene="mcp"
mcp  for:  /function="Methyl-accepting chemotaxis protein"
mcp  for:  /function="Methyl-accepting chemotaxis protein"
mcp  for:  /note="InterPro: Bacterial chemotaxis sensory transducer"
cheX for:  /gene="cheX"
cheY for:  /gene="cheY"
mcp  for:  /function="Methyl-accepting chemotaxis protein"
mcp  for:  /note="InterPro: Bacterial chemotaxis sensory transducer"
cheA for:  /gene="cheA"
cheY for:  /gene="cheY"
cheY for:  /function="FOG: CheY-like receiver"
mcp  for:  /gene="mcp"
mcp  for:  /gene="MCP"
cheY for:  /note="InterPro: Histidine kinase C-terminal, CheY-like receiver"
mcp  for:  /function="Methyl-accepting chemotaxis protein"
mcp  for:  /note="InterPro: Bacterial chemotaxis sensory transducer, Methyl-accepting chemotaxis protein"
cheW for:  /gene="cheW2"
cheD for:  /gene="cheD"
cheR for:  /gene="cheR"
mcp  for:  /gene="mcpA"
mcp  for:  /note="InterPro: Bacterial chemotaxis sensory transducer"
cheC for:  /function="predicted inhibitor of MCP methylation homolog of CheC"
mcp  for:  /gene="mcp"
mcp  for:  /gene="mcp"
mcp  for:  /gene="mcp"
mcp  for:  /function="Methyl-accepting chemotaxis protein"
cheY for:  /function="Response regulator consisting of a CheY-like receiver domain and a Fis-type HTH domain"
cheY for:  /gene="cheY"
cheB for:  /gene="cheB"
cheR for:  /gene="cheR"
cheA for:  /gene="cheA"
cheW for:  /gene="cheW"
cheY for:  /function="Response regulator containing CheY-like receiver and SARP domains"
mcp  for:  /note="PFAM: chemotaxis sensory transducer KEGG: ccr:CC_0428 methyl-accepting chemotaxis protein McpB"
mcp  for:  /note="KEGG: gdi:GDI1498 putative chemoreceptor McpA TIGRFAM: PAS sensor protein PFAM: chemotaxis sensory transducer; PAS fold-3 domain protein; PAS fold-4 domain protein; PAS fold domain protein SMART: PAS domain containing protein; PAC repeat-containing protein"
mcp  for:  /product="methyl-accepting chemotaxis sensory transducer"
mcp  for:  /note="KEGG: xac:XAC2169 methyl-accepting chemotaxis protein"
mcp  for:  /product="methyl-accepting chemotaxis sensory transducer"
cheA for:  /product="CheA signal transduction histidine kinase"
cheW for:  /note="PFAM: CheW domain protein KEGG: acr:Acry_2709 putative CheW protein"
cheR for:  /note="PFAM: MCP methyltransferase CheR-type KEGG: acr:Acry_2710 protein-glutamate O-methyltransferase"
cheB for:  /note="PFAM: CheB methylesterase; response regulator receiver KEGG: acr:Acry_2711 response regulator receiver modulated CheB methylesterase"
cheD for:  /note="stimulates methylation of MCP proteins; PFAM: CheD family protein KEGG: acr:Acry_2713 CheD, stimulates methylation of MCP proteins"
mcp  for:  /note="COG family: methyl-accepting chemotaxis protein Orthologue of BL0322"
mcp  for:  /note="COG family: methyl-accepting chemotaxis protein Orthologue of BL0003"
cheY for:  /note="COG family: CheY-like receiver domains Orthologue of BL0986 PFAM_ID:response_reg"
cheA for:  /gene="cheA"
mcp  for:  /note="COG family: methyl-accepting chemotaxis protein Orthologue of BL0396"
mcp  for:  /note="COG0840: Methyl-accepting chemotaxis protein"
mcp  for:  /product="methyl-accepting chemotaxis protein"
mcp  for:  /product="methyl-accepting chemotaxis protein"
mcp  for:  /note="COG family: methyl-accepting chemotaxis protein"
mcp  for:  /note="COG family: methyl-accepting chemotaxis protein"
cheY for:  /note="COG family: CheY-like receiver domains; PFAM_ID: response_reg"
mcp  for:  /note="COG family: methyl-accepting chemotaxis protein"
mcp  for:  /note="COG family: methyl-accepting chemotaxis protein"
mcp  for:  /note="COG family: methyl-accepting chemotaxis protein"
mcp  for:  /note="COG family: methyl-accepting chemotaxis protein"
mcp  for:  /product="methyl-accepting chemotaxis protein"
mcp  for:  /product="chemotaxis sensory transducer"
mcp  for:  /product="methyl-accepting chemotaxis transducer"
cheW for:  /gene="cheW"
cheR for:  /gene="cheR"
cheA for:  /gene="cheA"
cheB for:  /gene="cheB"
cheY for:  /gene="cheY"
cheA for:  /gene="cheA"
cheW for:  /gene="cheW"
mcp  for:  /product="methyl-accepting chemotaxis protein"
cheB for:  /gene="cheB"
cheY for:  /gene="cheY"
cheZ for:  /gene="cheZ"
mcp  for:  /product="methyl-accepting chemotaxis protein"
mcp  for:  /product="methyl-accepting chemotaxis protein"
mcp  for:  /product="methyl-accepting chemotaxis protein"
cheC for:  /gene="CheC2"
cheC for:  /gene="cheC1"
mcp  for:  /product="methyl-accepting chemotaxis protein"
mcp  for:  /product="methyl-accepting chemotaxis protein"
mcp  for:  /product="methyl-accepting chemotaxis protein"
cheY for:  /gene="cheY"
cheA for:  /gene="cheA"
cheW for:  /gene="cheW"
mcp  for:  /product="methyl-accepting chemotaxis protein I"
cheR for:  /gene="cheR"
cheB for:  /gene="cheB"
cheY for:  /gene="cheY"
cheZ for:  /gene="cheZ"
mcp  for:  /product="methyl-accepting chemotaxis protein I"
mcp  for:  /note="Similar to Salmonella typhimurium methyl-accepting chemotaxis protein ii tar or chem or stm1919 SWALL:MCP2_SALTY (SWALL:P02941) (553 aa) fasta scores: E(): 1.8e-65, 47.92% id in 530 aa, and to Escherichia coli methyl-accepting chemotaxis protein ii tar or chem or b1886 SWALL:MCP2_ECOLI (SWALL:P07017) (553 aa) fasta scores: E(): 1.1e-63, 47.81% id in 525 aa"
mcp  for:  /product="methyl-accepting chemotaxis protein"
mcp  for:  /product="methyl-accepting chemotaxis protein"
mcp  for:  /product="methyl-accepting chemotaxis protein"
cheD for:  /product="chemoreceptor glutamine deamidase CheD"
mcp  for:  /note="Similar to Escherichia coli methyl-accepting chemotaxis protein I Tsr or Ched or B4355 SWALL:MCP1_ECOLI (SWALL:P02942) (551 aa) fasta scores: E(): 1.1e-34, 41.69% id in 355 aa, and to Ralstonia solanacearum probable methyl-accepting chemotaxis transducer transmembrane protein Rsc1460 or rs03847 SWALL:Q8XZE1 (EMBL:AL646064) (513 aa) fasta scores: E(): 2.1e-35, 43.07% id in 325 aa"
cheY for:  /gene="cheY"
cheA for:  /gene="cheA"
cheW for:  /gene="cheW"
mcp  for:  /product="methyl-accepting chemotaxis protein I"
cheR for:  /gene="cheR"
cheB for:  /gene="cheB"
cheY for:  /gene="cheY"
cheZ for:  /gene="cheZ"
mcp  for:  /product="methyl-accepting chemotaxis protein I"
mcp  for:  /note="Similar to Ralstonia solanacearum probable methyl-accepting chemotaxis transducer transmembrane protein Rsp0255 or Rs03711 SWALL:Q8XT60 (EMBL:AL646077) (529 aa) fasta scores: E(): 1.7e-67, 44.15% id in 530 aa, and to Yersinia pestis putative methyl-accepting chemotaxis protein Ypo1644 SWALL:Q8ZFP9 (EMBL:AJ414149) (526 aa) fasta scores: E(): 1.4e-56, 40.78% id in 532 aa"
mcp  for:  /product="methyl-accepting chemotaxis protein"
mcp  for:  /product="methyl-accepting chemotaxis protein"
cheD for:  /product="chemoreceptor glutamine deamidase CheD"
cheA for:  /gene="cheA"
cheW for:  /gene="cheW"
mcp  for:  /note="Similar to Escherichia coli methyl-accepting chemotaxis protein I Tsr or CheD or B4355 SW:MCP1_ECOLI (P02942) (551 aa) fasta scores: E(): 3e-64, 46.71% id in 533 aa, and to Salmonella typhimurium methyl-accepting chemotaxis protein II TaR SW:MCP2_SALTY (P02941) (553 aa) fasta scores: E(): 1.2e-63, 45.87% id in 558 aa. Also similar to BP1384 (64.476% identity in 563 aa overlap), BP1385 (61.649% identity in 558 aa overlap), BP2268 (56.415% identity in 491 aa overlap), and to BP1591 (44.216% identity in 536 aa overlap)"
cheB for:  /gene="cheB"
cheY for:  /gene="cheY"
cheZ for:  /gene="cheZ"
mcp  for:  /note="Similar to Escherichia coli methyl-accepting chemotaxis protein I Tsr or Ched or B4355 SW:MCP1_ECOLI (P02942) (551 aa) fasta scores: E(): 1.4e-54, 46.18% id in 550 aa, and to Escherichia coli methyl-accepting chemotaxis protein II Tar or Chem or B1886 SW:MCP2_ECOLI (P07017) (553 aa) fasta scores: E(): 1.3e-53, 45.24% id in 557 aa"
mcp  for:  /note="Similar to Escherichia coli methyl-accepting chemotaxis protein II Tar or CheM or B1886 SW:MCP2_ECOLI (P07017) (553 aa) fasta scores: E(): 1.8e-64, 45.36% id in 529 aa, and to Escherichia coli methyl-accepting chemotaxis protein I Tsr or CheD or B4355 SW:MCP1_ECOLI (P02942) (551 aa) fasta scores: E(): 1.1e-62, 45.59% id in 522 aa"
cheC for:  /note="Similar to Escherichia coli flagellar motor switch protein FliM or Fla AII or Fla QII or CheC2 or B1945 SW:FLIM_ECOLI (P06974) (334 aa) fasta scores: E(): 3.6e-66, 52.32% id in 323 aa, and to Salmonella typhimurium flagellar motor switch protein FliM or Fla AII or Fla QII or CheC2 SW:FLIM_SALTY (P26418) (334 aa) fasta scores: E(): 1.6e-67, 52.96% id in 321 aa"
cheC for:  /note="Similar to Escherichia coli flagellar protein FliL or Fla AI or Fla QI or CheC1 or b1944 or z3034 or ecs2683 SW:FLIL_ECOLI (P06973) (154 aa) fasta scores: E(): 2.7e-10, 43.92% id in 107 aa, and to Salmonella typhimurium flagellar protein FliL or Fla AI or Fla QI or CheC1 SW:FLIL_SALTY (P26417) (155 aa) fasta scores: E(): 2.4e-11, 39.26% id in 163 aa"
mcp  for:  /note="Similar to Escherichia coli methyl-accepting chemotaxis protein I Tsr or CheD or B4355 SW:MCP1_ECOLI (P02942) (551 aa) fasta scores: E(): 2.2e-49, 39.74% id in 556 aa, and to Salmonella typhimurium LT2 methyl-accepting chemotaxis protein I, serine sensor receptor Tsr TR:AAL23351 (EMBL:AE008913) (553 aa) fasta scores: E(): 4.5e-50, 40.9% id in 533 aa"
mcp  for:  /note="Similar to Escherichia coli methyl-accepting chemotaxis protein ii tar or chem or b1886 SW:MCP2_ECOLI (P07017) (553 aa) fasta scores: E(): 2.1e-60, 46.69% id in 484 aa"
cheD for:  /product="chemoreceptor glutamine deamidase CheD"
cheD for:  /gene="cheD"
mcp  for:  /function="Methyl-accepting chemotaxis protein"
mcp  for:  /function="Methyl-accepting chemotaxis protein"
mcp  for:  /function="Methyl-accepting chemotaxis protein"
mcp  for:  /function="Methyl-accepting chemotaxis protein"
cheY for:  /gene="cheY1"
cheA for:  /gene="cheA"
cheW for:  /gene="cheW"
mcp  for:  /function="Methyl-accepting chemotaxis protein"
cheR for:  /gene="cheR"
cheB for:  /gene="cheB"
cheY for:  /gene="cheY2"
cheZ for:  /gene="cheZ"
mcp  for:  /function="Methyl-accepting chemotaxis protein"
mcp  for:  /function="Methyl-accepting chemotaxis protein"
mcp  for:  /function="Methyl-accepting chemotaxis protein"
cheY for:  /function="Response regulator consisting of a CheY-like receiver domain and a Fis-type HTH domain"
cheY for:  /function="FOG: CheY-like receiver"
cheR for:  /gene="cheR-1"
cheW for:  /gene="cheW-1"
cheR for:  /gene="cheR-2"
cheB for:  /gene="cheB-1"
cheY for:  /gene="cheY-1"
cheW for:  /gene="cheW-2"
cheA for:  /gene="cheA-1"
cheB for:  /gene="cheB-2"
cheY for:  /gene="cheY-2"
mcp  for:  /gene="mcp-1"
mcp  for:  /gene="mcp-2"
mcp  for:  /gene="mcp-3"
cheD for:  /product="chemoreceptor glutamine deamidase CheD"
cheA for:  /gene="cheA-2"
cheW for:  /gene="cheW-3"
cheX for:  /gene="cheX"
cheY for:  /gene="cheY-3"
mcp  for:  /gene="mcp-4"
mcp  for:  /gene="mcp-5"
cheR for:  /product="chemotaxis protein methyltransferase (cheR-1)"
cheW for:  /product="purine-binding chemotaxis protein (cheW-1)"
cheR for:  /product="chemotaxis protein methyltransferase (cheR-2)"
cheB for:  /product="protein-glutamate methylesterase (cheB-1)"
cheY for:  /product="chemotaxis response regulator (cheY-1)"
cheW for:  /product="purine-binding chemotaxis protein (cheW-2)"
cheA for:  /product="chemotaxis histidine kinase (cheA-1)"
cheB for:  /product="protein-glutamate methylesterase (cheB-2)"
cheY for:  /product="chemotaxis response regulator (cheY-2)"
mcp  for:  /product="methyl-accepting chemotaxis protein (mcp-1)"
mcp  for:  /product="methyl-accepting chemotaxis protein (mcp-2)"
mcp  for:  /product="methyl-accepting chemotaxis protein (mcp-3)"
cheD for:  /product="chemoreceptor glutamine deamidase CheD"
cheA for:  /product="chemotaxis histidine kinase (cheA-2)"
cheW for:  /product="purine-binding chemotaxis protein (cheW-3)"
cheX for:  /product="chemotaxis operon protein (cheX)"
cheY for:  /product="chemotaxis response regulator (cheY-3)"
mcp  for:  /product="methyl-accepting chemotaxis protein (mcp-4)"
mcp  for:  /product="methyl-accepting chemotaxis protein (mcp-5)"
cheR for:  /gene="cheR"
cheR for:  /product="chemotaxis protein methyltransferase"
cheY for:  /product="CheY"
cheA for:  /product="chemotaxis histidine kinase"
cheY for:  /product="chemotaxis response regulator"
mcp  for:  /product="methyl-accepting chemotaxis protein"
mcp  for:  /product="methyl-accepting chemotaxis protein"
cheD for:  /product="CheD family protein"
cheA for:  /product="CheA"
cheC for:  /product="CheC-like family protein"
cheY for:  /product="CheY"
mcp  for:  /product="methyl-accepting chemotaxis protein"
mcp  for:  /product="methyl-accepting chemotaxis protein"
cheR for:  /gene="cheR-1"
cheW for:  /gene="cheW-1"
cheR for:  /gene="cheR-2"
cheB for:  /gene="cheB-1"
cheY for:  /gene="cheY-1"
cheW for:  /gene="cheW-2"
cheA for:  /gene="cheA-1"
cheB for:  /gene="cheB-2"
cheY for:  /gene="cheY-2"
mcp  for:  /gene="mcp-1"
mcp  for:  /gene="mcp-2"
mcp  for:  /gene="mcp-3"
cheD for:  /product="chemotaxis protein CheD"
cheA for:  /gene="cheA-2"
cheW for:  /gene="cheW-3"
cheX for:  /gene="cheX"
cheY for:  /gene="cheY-3"
mcp  for:  /gene="mcp-4"
mcp  for:  /gene="mcp-5"
cheR for:  /gene="cheR-1"
cheW for:  /gene="cheW-1"
cheR for:  /gene="cheR-2"
cheB for:  /gene="cheB-1"
cheY for:  /gene="cheY-1"
cheW for:  /gene="cheW-2"
cheA for:  /gene="cheA-1"
cheB for:  /gene="cheB-2"
cheY for:  /gene="cheY-2"
mcp  for:  /gene="mcp-1"
mcp  for:  /gene="mcp-2"
mcp  for:  /gene="mcp-3"
cheD for:  /product="chemoreceptor glutamine deamidase CheD"
cheA for:  /gene="cheA-2"
cheW for:  /gene="cheW-3"
cheX for:  /gene="cheX"
cheY for:  /gene="cheY-3"
mcp  for:  /gene="mcp-4"
mcp  for:  /gene="mcp-5"
cheR for:  /product="chemotaxis protein methyltransferase"
cheW for:  /product="chemotaxis protein CheW"
cheY for:  /product="chemotaxis protein CheY"
cheW for:  /product="chemotaxis protein CheW"
cheA for:  /product="chemotaxis protein CheA"
cheY for:  /product="chemotaxis protein CheY"
mcp  for:  /product="methyl-accepting chemotaxis protein"
mcp  for:  /product="methyl-accepting chemotaxis protein"
mcp  for:  /product="methyl-accepting chemotaxis protein"
cheD for:  /product="chemotaxis protein CheD"
cheA for:  /product="chemotaxis protein CheA"
cheW for:  /product="chemotaxis protein CheW"
mcp  for:  /product="methyl-accepting chemotaxis protein"
mcp  for:  /product="methyl-accepting chemotaxis protein"
cheR for:  /gene="cheR-1"
cheW for:  /gene="cheW-1"
cheR for:  /gene="cheR-2"
cheB for:  /gene="cheB-1"
cheY for:  /gene="cheY-1"
cheW for:  /gene="cheW-2"
cheA for:  /gene="cheA-1"
cheB for:  /gene="cheB-2"
cheY for:  /gene="cheY-2"
mcp  for:  /gene="mcp-1"
mcp  for:  /gene="mcp-2"
mcp  for:  /gene="mcp-3"
cheD for:  /product="chemotaxis protein CheD"
cheA for:  /gene="cheA-2"
cheW for:  /gene="cheW-3"
cheX for:  /gene="cheX"
cheY for:  /gene="cheY3"
mcp  for:  /gene="mcp-4"
mcp  for:  /gene="mcp-5"
cheR for:  /product="chemotaxis protein methyltransferase"
cheW for:  /product="chemotaxis protein CheW"
cheY for:  /product="chemotaxis protein CheY"
cheW for:  /product="chemotaxis protein CheW"
cheA for:  /product="chemotaxis protein CheA"
cheY for:  /product="chemotaxis protein CheY"
mcp  for:  /product="methyl-accepting chemotaxis protein"
mcp  for:  /product="methyl-accepting chemotaxis protein"
mcp  for:  /product="methyl-accepting chemotaxis protein"
cheD for:  /product="chemotaxis protein CheD"
cheA for:  /product="chemotaxis protein CheA"
cheW for:  /product="chemotaxis protein CheW"
mcp  for:  /product="methyl-accepting chemotaxis protein"
mcp  for:  /product="methyl-accepting chemotaxis protein"
mcp  for:  /product="putative methyl-accepting chemotaxis receptor/sensory transducer"
cheY for:  /product="putative response regulator receiver (CheY-like protein)"
cheY for:  /product="putative response regulator receiver (CheY-like protein)"
cheA for:  /gene="cheA"
cheW for:  /gene="cheW"
cheY for:  /gene="cheY"
cheR for:  /gene="cheR"
cheY for:  /note="CheY-like; Evidence: Function proposed based on presence of conserved amino acid motif, structural feature or limited homology Localization: 2 : Cytoplasmic"
cheY for:  /product="putative response regulator receiver (CheY-like protein)"
mcp  for:  /product="methyl-accepting chemotaxis protein (MCP)"
mcp  for:  /product="methyl-accepting chemotaxis protein (MCP)"
mcp  for:  /product="methyl-accepting chemotaxis protein (MCP)"
mcp  for:  /product="methyl-accepting chemotaxis sensory transducer"
mcp  for:  /product="putative methyl-accepting chemotaxis receptor/sensory transducer"
cheY for:  /product="putative two component-response regulator receiver (CheY-like protein)"
mcp  for:  /product="methyl-accepting chemotaxis sensory transducer"
mcp  for:  /product="putative methyl-accepting chemotaxis receptor/sensory transducer"
mcp  for:  /product="putative methyl-accepting chemotaxis receptor/sensory transducer"
mcp  for:  /product="putative methyl-accepting chemotaxis protein"
mcp  for:  /product="methyl-accepting chemotaxis protein"
mcp  for:  /product="methyl-accepting chemotaxis sensory transducer"
mcp  for:  /product="methyl-accepting chemotaxis sensory transducer"
cheY for:  /product="putative response regulator receiver (CheY-like protein)"
cheR for:  /product="putative chemotaxis protein methyltransferase cheR"
cheY for:  /product="putative chemotaxis protein cheY"
mcp  for:  /product="methyl-accepting chemotaxis protein"
mcp  for:  /note="methyl-accepting chemotaxis domain; Evidence: Similar to previously reported genes of unknown function"
cheY for:  /product="putative response regulator receiver (CheY-like protein)"
mcp  for:  /product="methyl-accepting chemotaxis sensory transducer"
cheY for:  /gene="cheY"
cheA for:  /gene="cheA"
cheW for:  /gene="cheW"
mcp  for:  /product="methyl-accepting chemotaxis protein"
cheR for:  /gene="cheR"
cheD for:  /gene="cheD"
cheB for:  /gene="cheB"
mcp  for:  /note="methyl-accepting chemotaxis domain; Evidence: Similar to previously reported genes of unknown function"
mcp  for:  /product="methyl-accepting chemotaxis sensory transducer with Pas/Pac sensor"
mcp  for:  /product="putative methyl-accepting chemotaxis receptor/sensory transducer precursor"
mcp  for:  /product="putative methyl-accepting chemotaxis receptor/sensory transducer precursor"
mcp  for:  /note="chemotaxis sensory transducer precursor; Evidence: Function proposed based on presence of conserved amino acid motif, structural feature or limited homology"
mcp  for:  /product="putative methyl-accepting chemotaxis receptor/sensory transducer (chemoreceptor)"
mcp  for:  /product="methyl-accepting chemotaxis sensory transducer"
mcp  for:  /product="methyl-accepting chemotaxis sensory transducer"
mcp  for:  /product="methyl-accepting chemotaxis sensory transducer"
mcp  for:  /product="putative methyl-accepting chemotaxis protein"
mcp  for:  /product="putative methyl-accepting chemotaxis protein"
mcp  for:  /product="putative methyl-accepting chemotaxis protein"
mcp  for:  /product="putative methyl-accepting chemotaxis protein"
mcp  for:  /product="methyl-accepting chemotaxis sensory transducer with Pas/Pac sensor"
mcp  for:  /product="putative methyl-accepting chemotaxis protein"
mcp  for:  /note="methyl-accepting chemotaxis domain; Evidence: Similar to previously reported genes of unknown function"
mcp  for:  /note="methyl-accepting chemotaxis domain; Evidence: Similar to previously reported genes of unknown function"
cheY for:  /note="(CheY-like); Evidence: Function proposed based on presence of conserved amino acid motif, structural feature or limited homology Localization: 2 : Cytoplasmic"
cheY for:  /product="putative two-component response regulator/receiver (CheY-like protein)"
mcp  for:  /product="putative methyl-accepting chemotaxis receptor/sensory transducer protein"
mcp  for:  /product="putative methyl-accepting chemotaxis receptor/sensory transducer protein"
cheY for:  /note="response regulator receiver (CheY-like) domain; Evidence: Similar to previously reported genes of unknown function"
cheY for:  /product="putative response regulator receiver (CheY-like protein)"
mcp  for:  /product="methyl-accepting chemotaxis sensory transducer"
mcp  for:  /product="methyl-accepting chemotaxis sensory transducer"
cheY for:  /product="putative response regulator in two-component regulatory system (CheY-like protein)"
mcp  for:  /product="putative methyl-accepting chemotaxis protein"
mcp  for:  /product="methyl-accepting chemotaxis receptor/sensory transducer"
mcp  for:  /note="methyl-accepting chemotaxis receptor/sensory transducer domain; Evidence: Similar to previously reported genes of unknown function"
cheY for:  /product="putative response regulator receiver (CheY-like protein)"
mcp  for:  /note="methyl-accepting chemotaxis protein domain; Evidence: Similar to previously reported genes of unknown function"
mcp  for:  /note="methyl-accepting chemotaxis domain; Evidence: Similar to previously reported genes of unknown function"
mcp  for:  /note="methyl-accepting chemotaxis domain; Evidence: Similar to previously reported genes of unknown function"
cheY for:  /product="putative response regulator receiver (CheY-like protein)"
mcp  for:  /product="methyl-accepting chemotaxis sensory transducer with Pas/Pac sensor"
mcp  for:  /gene="mcpa"
cheY for:  /product="putative response regulator receiver (CheY-like protein)"
cheR for:  /gene="cheR"
cheB for:  /gene="cheB"
cheY for:  /gene="cheY"
cheW for:  /gene="cheW"
cheA for:  /gene="cheA"
mcp  for:  /gene="mcpa"
mcp  for:  /product="methyl-accepting chemotaxis sensory transducer"
mcp  for:  /product="methyl-accepting chemotaxis sensory transducer"
cheB for:  /gene="cheB"
cheR for:  /gene="cheR"
cheW for:  /gene="cheW"
mcp  for:  /product="putative methyl-accepting chemotaxis protein"
mcp  for:  /product="methyl-accepting chemotaxis receptor (MCP)"
mcp  for:  /product="methyl-accepting chemotaxis receptor (MCP)"
cheW for:  /gene="cheW"
cheA for:  /gene="cheA"
cheY for:  /gene="cheY1"
mcp  for:  /product="methyl-accepting chemotaxis sensory transducer"
mcp  for:  /product="methyl-accepting chemotaxis sensory transducer"
mcp  for:  /product="putative methyl-accepting chemotaxis receptor/sensory transducer"
mcp  for:  /product="putative methyl-accepting chemotaxis receptor/sensory transducer"
mcp  for:  /product="putative methyl-accepting chemotaxis protein"
mcp  for:  /product="methyl-accepting chemotaxis sensory transducer"
cheY for:  /product="putative response regulator receiver (CheY-like protein)"
mcp  for:  /product="putative methyl-accepting chemotaxis protein"
mcp  for:  /product="putative methyl-accepting chemotaxis protein (with a HAMP region)"
cheY for:  /product="putative response regulator receiver (CheY-like protein)"
cheB for:  /gene="cheB"
cheR for:  /gene="cheR"
cheW for:  /gene="cheW"
mcp  for:  /product="methyl-accepting chemotaxis receptor (MCP)"
mcp  for:  /product="putative methyl-accepting chemotaxis protein (MCP)"
cheW for:  /gene="cheW"
cheA for:  /gene="cheA"
mcp  for:  /product="methyl-accepting chemotaxis protein"
cheY for:  /product="putative response regulator receiver (CheY-like protein)"
mcp  for:  /product="putative methyl-accepting chemotaxis protein (with a HAMP region)"
mcp  for:  /product="putative methyl-accepting chemotaxis protein"
mcp  for:  /product="putative methyl-accepting chemotaxis protein (chemoreceptor)"
mcp  for:  /product="putative methyl-accepting chemotaxis protein"
mcp  for:  /product="putative methyl-accepting chemotaxis protein"
cheB for:  /gene="cheB"
cheR for:  /gene="cheR"
cheW for:  /gene="cheW"
mcp  for:  /product="methyl-accepting chemotaxis receptor (MCP)"
mcp  for:  /product="methyl-accepting chemotaxis protein (MCP)"
cheW for:  /gene="cheW"
cheA for:  /gene="cheA"
mcp  for:  /product="putative methyl-accepting chemotaxis receptor/sensory transducer"
mcp  for:  /product="putative methyl-accepting chemotaxis receptor/sensory transducer"
mcp  for:  /product="putative methyl-accepting chemotaxis protein"
mcp  for:  /product="methyl-accepting chemotaxis sensory transducer precursor"
mcp  for:  /product="methyl-accepting chemotaxis receptor/sensory transducer"
cheA for:  /gene="cheA"
cheW for:  /gene="cheW"
cheY for:  /gene="cheY"
cheB for:  /gene="cheB"
cheR for:  /gene="cheR"
cheY for:  /product="putative response regulator receiver (CheY-like protein)"
mcp  for:  /product="putative methyl-accepting chemotaxis protein"
mcp  for:  /gene="mcpa"
cheY for:  /gene="cheY"
cheA for:  /gene="cheA"
cheW for:  /gene="cheW"
mcp  for:  /product="methyl-accepting chemotaxis protein"
cheR for:  /gene="cheR"
cheD for:  /gene="cheD"
cheB for:  /gene="cheB"
mcp  for:  /product="putative methyl-accepting chemotaxis receptor/sensory transducer precursor"
mcp  for:  /product="putative methyl-accepting chemotaxis receptor/sensory transducer precursor"
mcp  for:  /product="putative methyl-accepting chemotaxis receptor/sensory transducer; putative signal peptide"
cheY for:  /product="putative response regulator receiver (CheY-like protein)"
cheB for:  /product="putative chemotaxis methylesterase CheB"
cheR for:  /product="putative chemotaxis protein methyltransferase"
cheY for:  /product="putative two component response regulator receiver (CheY-like protein) corresponding to a FixJ-like fragment."
mcp  for:  /product="putative methyl-accepting chemotaxis receptor/sensory transducer (chemoreceptor)"
mcp  for:  /product="putative methyl-accepting chemotaxis receptor/sensory transducer precursor (chemoreceptor)"
mcp  for:  /product="putative methyl-accepting chemotaxis receptor/sensory transducer"
mcp  for:  /product="putative methyl-accepting chemotaxis protein"
mcp  for:  /product="putative methyl-accepting chemotaxis protein; putative signal peptide"
mcp  for:  /product="putative methyl-accepting chemotaxis protein"
mcp  for:  /product="putative methyl-accepting chemotaxis protein"
mcp  for:  /product="putativ methyl-accepting chemotaxis protein"
cheY for:  /product="response regulator receiver (CheY-like protein)"
mcp  for:  /product="putative methyl-accepting chemotaxis receptor/sensory transducer"
mcp  for:  /product="putative methyl-accepting chemotaxis protein"
mcp  for:  /product="putative methyl-accepting chemotaxis receptor/sensory transducer protein"
mcp  for:  /product="putative methyl-accepting chemotaxis receptor/sensory transducer protein."
cheY for:  /product="putative two-component response regulator/receiver (CheY-like protein)"
mcp  for:  /product="putative methyl-accepting chemotaxis protein"
cheY for:  /product="putative response regulator receiver protein (CheY-like)"
mcp  for:  /product="putative methyl-accepting chemotaxis protein"
cheY for:  /product="putative response regulator receiver (CheY-like protein)"
mcp  for:  /product="putative chemotaxis sensory transducer"
cheY for:  /product="putative response regulator in two-component regulatory system (CheY-like protein)"
mcp  for:  /product="putative methyl-accepting chemotaxis protein"
mcp  for:  /product="putative methyl-accepting chemotaxis protein"
cheY for:  /product="putative response regulator receiver (CheY-like protein)"
mcp  for:  /product="putative methyl-accepting chemotaxis sensory transducer"
cheY for:  /product="putative response regulator receiver (CheY-like protein)"
mcp  for:  /product="putative methyl-accepting chemotaxis protein"
cheY for:  /product="putative response regulator receiver (CheY-like protein)"
mcp  for:  /product="putative methyl-accepting chemotaxis protein"
mcp  for:  /product="putative methyl-accepting chemotaxis protein"
mcp  for:  /product="putative methyl-accepting chemotaxis receptor/sensory transducer precursor"
mcp  for:  /product="putative methyl-accepting chemotaxis receptor/sensory transducer"
mcp  for:  /product="putative methyl-accepting chemotaxis receptor/sensory transducer"
mcp  for:  /product="putative methyl-accepting chemotaxis receptor/sensory transducer"
cheY for:  /product="putative two component-response regulator receiver (CheY-like protein)"
mcp  for:  /product="putative methyl-accepting chemotaxis receptor/sensory transducer"
mcp  for:  /product="putative methyl-accepting chemotaxis protein"
mcp  for:  /product="methyl-accepting chemotaxis protein (MCP)"
mcp  for:  /product="methyl-accepting chemotaxis protein (MCP)"
cheY for:  /product="response regulator receiver (CheY-like protein)"
cheY for:  /product="putative response regulator receiver protein (CheY-like)"
cheR for:  /gene="cheR"
cheY for:  /gene="cheY"
cheW for:  /gene="cheW"
cheA for:  /gene="cheA"
cheY for:  /product="putative response regulator receiver (CheY-like protein)"
cheY for:  /product="putative response regulator receiver (CheY-like protein)"
[truncated: 818,754 more chars]
